# Supplementary material for: Cutting through the clones: genomic strategies for core collection development in moso bamboo
Source: BMC Genomics. 2026 Jan 20;27:97. doi: 10.1186/s12864-026-12548-7 (PMC12837288; doi:10.1186/s12864-026-12548-7)
Supplement: Supplementary file 1 — Supplementary Material 1. [file 12864_2026_12548_MOESM1_ESM.xlsx]

## Sheet: TableS1
TableS1 The statistics of sequencing data mapping results.
Sample ID	Areas	Abbreviation of areas	Assigned phylogenetic groups	Raw reads number	Raw bases number (bp)	Clean read number	Clean bases number (bp)	primary mapped rate (%)	properly paired rate (%)	Duplication rate (%)	Coverage (%)	Sequencing depth (×)	insert size (bp)	Clean Q30 Bases Rate(%)	Clean GC percent(%)
S1	Huangshan,Anhui	ANH	GroupD	301886654	45282998100	296740880	44511132000	99.53	91.9	0.815	94.06	21.44	298 (72.02)	94.21	42.89
S2	Huangshan,Anhui	ANH	GroupD	316428096	47464214400	310747996	46612199400	99.17	91.12	0.734	93.96	20.56	298 (72.78)	94.39	42.84
S3	Huangshan,Anhui	ANH	GroupD	314401328	47160199200	308599034	46289855100	99.56	91.84	0.7476	93.81	18.99	301 (73.48)	93.69	43.13
S4	Huangshan,Anhui	ANH	GroupD	310461078	46569161700	305215526	45782328900	99.82	91.93	0.7897	94.03	20.77	298 (72.91)	94.43	43.07
S5	Huangshan,Anhui	ANH	GroupD	319006586	47850987900	313153562	46973034300	99.7	92.02	0.8041	93.97	20.31	298 (73.81)	94.01	43.07
S6	Huangshan,Anhui	ANH	GroupD	325587810	48838171500	319665802	47949870300	99.41	91.73	0.7406	93.98	20.26	302 (74.49)	94.67	43.17
S7	Guangde,Anhui	ANH	GroupD	318736874	47810531100	313444212	47016631800	99.78	91.66	0.814	93.99	20.37	304 (75.38)	94.48	43.04
S8	Guangde,Anhui	ANH	GroupD	307309468	46096420200	301847278	45277091700	99.64	91.75	0.7745	94.09	21.27	299 (73.5)	94.76	42.99
S9	Guangde,Anhui	ANH	GroupD	282668480	42400272000	278033758	41705063700	99.76	91.96	0.854	94.05	21.2	300 (73.7)	94.07	42.9
S10	Guangde,Anhui	ANH	GroupD	307227558	46084133700	301848184	45277227600	99.73	91.9	0.7657	94.03	21.01	301 (74.67)	94.94	43.03
S11	Guangde,Anhui	ANH	GroupD	302498968	45374845200	297136344	44570451600	99.74	92.15	0.7347	94.06	21.49	302 (74.33)	94.42	42.85
S12	Guangde,Anhui	ANH	GroupD	302701884	45405282600	297821382	44673207300	99.8	91.39	0.9216	94.19	21.96	305 (76.26)	94.25	42.92
S13	Ningguo,Anhui	ANH	GroupD	314608934	47191340100	308860894	46329134100	99.44	91.49	0.7067	94.1	21.11	303 (76.24)	94.07	43.07
S14	Ningguo,Anhui	ANH	GroupD	324560104	48684015600	318944196	47841629400	99.47	91.81	0.75	94.1	21.8	309 (76.97)	94.19	43.03
S15	Ningguo,Anhui	ANH	GroupD	291262532	43689379800	286714212	43007131800	99.64	91.85	0.7281	93.89	19.68	303 (75.08)	94.44	43.05
S16	Ningguo,Anhui	ANH	GroupD	268116654	40217498100	263650816	39547622400	99.67	91.54	0.7131	93.77	18.02	305 (74.95)	93.95	42.94
S17	Ningguo,Anhui	ANH	GroupD	301627320	45244098000	296556242	44483436300	99.58	91.53	0.6958	93.98	20.35	296 (72.3)	94.49	43.07
S18	Ningguo,Anhui	ANH	GroupD	287764194	43164629100	283386756	42508013400	99.42	91.3	0.8371	93.95	19.4	304 (74.62)	93.76	43.23
S19	Huoshan,Anhui	ANH	GroupD	322995204	48449280600	318122618	47718392700	99.81	96.99	0.5742	94	22.08	283 (70.03)	97.45	43.37
S20	Huoshan,Anhui	ANH	GroupD	313413648	47012047200	309583110	46437466500	99.78	96.99	0.5395	93.94	21.39	296 (74.59)	97.51	43.46
S21	Huoshan,Anhui	ANH	GroupD	297403316	44610497400	294292570	44143885500	99.79	96.58	0.6339	93.83	20.46	301 (76.54)	97.23	43.38
S22	Huoshan,Anhui	ANH	GroupD	302153790	45323068500	297062242	44559336300	99.46	96.61	0.6339	93.87	20.53	278 (68.72)	97.5	43.38
S23	Huoshan,Anhui	ANH	GroupD	327307152	49096072800	312005990	46800898500	99.62	95.73	0.8115	94	21.93	249 (60.47)	98.09	42.99
S24	Huoshan,Anhui	ANH	GroupD	302277856	45341678400	297216482	44582472300	99.78	96.54	0.5677	93.87	20.64	286 (71.89)	97.46	43.35
S25	Dehua,Fujian	FUJ	GroupD	302718882	45407832300	298368160	44755224000	99.71	97.03	0.5121	93.92	20.6	288 (72.11)	97.52	43.41
S26	Dehua,Fujian	FUJ	GroupD	317741780	47661267000	310650000	46597500000	99.74	96.29	0.5815	93.96	21.69	272 (66.54)	97.56	43.09
S27	Dehua,Fujian	FUJ	GroupD	304730914	45709637100	300091760	45013764000	99.74	96.84	0.4947	93.91	20.79	282 (69.82)	97.71	43.23
S28	Dehua,Fujian	FUJ	GroupD	325362786	48804417900	317179236	47576885400	99.49	96.64	0.5055	94.01	21.91	274 (69.04)	97.78	43.33
S29	Dehua,Fujian	FUJ	GroupD	300759978	45113996700	296325114	44448767100	99.46	96.94	0.4578	93.87	20.34	290 (73.1)	97.43	43.55
S30	Dehua,Fujian	FUJ	GroupD	309839666	46475949900	305419558	45812933700	99.52	96.9	0.4988	93.92	21.07	286 (71.34)	97.51	43.5
S31	Yongan,Fujian	FUJ	GroupD	331603590	49740538500	308264204	46239630600	99.83	94.89	1.051	93.95	21.93	237 (55.72)	98.28	42.56
S32	Yongan,Fujian	FUJ	GroupD	311573608	46736041200	305239148	45785872200	99.75	96.26	0.5557	93.94	21.3	271 (66.01)	97.59	43.13
S33	Yongan,Fujian	FUJ	GroupD	324838814	48725822100	315709580	47356437000	99.48	96.01	0.6013	94	22.06	264 (64.62)	97.74	43.14
S34	Yongan,Fujian	FUJ	GroupD	309915912	46487386800	306175244	45926286600	99.77	96.85	0.4575	93.94	21.17	297 (75.53)	97.15	43.51
S35	Yongan,Fujian	FUJ	GroupD	311330262	46699539300	306262252	45939337800	99.68	96.55	0.5395	93.96	21.29	290 (74.37)	97.31	43.38
S36	Yongan,Fujian	FUJ	GroupD	302616636	45392495400	295138504	44270775600	99.85	96.29	0.5578	93.88	20.69	269 (66.2)	97.56	43.13
S37	Wuyishan,Fujian	FUJ	GroupD	299861992	44979298800	293289324	43993398600	99.82	96.83	0.4788	93.88	20.41	271 (66.82)	97.43	43.26
S38	Wuyishan,Fujian	FUJ	GroupD	317417220	47612583000	312841630	46926244500	99.81	96.93	0.4741	94	21.74	285 (70.93)	97.37	43.42
S39	Wuyishan,Fujian	FUJ	GroupD	304750712	45712606800	299308260	44896239000	99.8	96.56	0.4269	93.94	20.77	280 (69.25)	97.58	43.27
S40	Jianyang,Fujian	FUJ	GroupD	324251938	48637790700	314419632	47162944800	99.75	92.85	0.4902	94.16	21.98	271 (68.24)	97.32	42.96
S41	Jianyang,Fujian	FUJ	GroupD	317178080	47576712000	311267830	46690174500	99.81	97.17	0.5026	93.96	21.68	277 (68.58)	97.55	43.48
S42	Jianyang,Fujian	FUJ	GroupD	306042166	45906324900	301371368	45205705200	99.8	97.03	0.4219	93.96	20.86	283 (70.19)	97.32	43.4
S43	Jianou,Fujian	FUJ	GroupD	304772840	45715926000	296673110	44500966500	99.74	95.9	0.6552	93.9	20.84	264 (64.7)	97.8	43.05
S44	Jianou,Fujian	FUJ	GroupD	314632490	47194873500	305972896	45895934400	99.48	96.54	0.586	93.92	21.33	258 (62.36)	97.89	43.21
S45	Jianou,Fujian	FUJ	GroupD	303255756	45488363400	301782892	45267433800	99.75	95.32	0.6459	93.96	20.73	349 (88.64)	96.57	43
S46	Jianou,Fujian	FUJ	GroupD	305617074	45842561100	299903154	44985473100	99.65	96.56	0.4891	93.91	20.84	278 (68.93)	97.47	43.3
S47	Jianou,Fujian	FUJ	GroupD	272693320	40903998000	268780060	40317009000	99.71	96.92	0.4393	93.7	18.64	290 (72.94)	97.33	43.48
S48	Jianou,Fujian	FUJ	GroupD	301404548	45210682200	290559340	43583901000	99.79	96.53	0.5507	93.86	20.34	258 (62.57)	97.79	43.07
S49	Jiaocheng,Fujian	FUJ	GroupD	271948800	40792320000	269356296	40403444400	99.72	97.07	0.4705	93.7	18.57	299 (75.91)	97.3	43.66
S50	Jiaocheng,Fujian	FUJ	GroupD	316993888	47549083200	296517720	44477658000	99.88	95.88	0.6992	93.87	20.98	237 (54.98)	98.04	42.79
S51	Jiaocheng,Fujian	FUJ	GroupD	314279232	47141884800	307618308	46142746200	99.36	96.54	0.49	93.95	21.28	271 (67.15)	97.61	43.27
S52	Jiaocheng,Fujian	FUJ	GroupD	308591840	46288776000	304686206	45702930900	99.63	96.97	0.4724	93.96	21.02	293 (74.74)	97.35	43.61
S53	Jiaocheng,Fujian	FUJ	GroupD	305688094	45853214100	301916764	45287514600	99.63	96.82	0.5259	93.91	20.98	291 (73.2)	97.3	43.51
S54	Jiaocheng,Fujian	FUJ	GroupD	323699136	48554870400	318923820	47838573000	99.6	97.09	0.5006	94.05	22.07	284 (71.06)	97.45	43.62
S55	Nanzhao,Henan	HEN	GroupC	310501704	46575255600	306677348	46001602200	99.6	94.57	0.8994	84.49	21	299 (77.53)	97.26	43.68
S56	Nanzhao,Henan	HEN	GroupA	285377828	42806674200	281943590	42291538500	99.67	95	0.7	86.42	19.32	297 (76.44)	97.23	43.59
S57	Nanzhao,Henan	HEN	GroupC	308142620	46221393000	304460350	45669052500	99.6	94.89	0.7375	84.49	20.78	294 (76.21)	97.12	43.65
S58	Shihe,Henan	HEN	GroupC	291865420	43779813000	288227448	43234117200	99.74	94.92	0.6903	83.45	19.7	300 (77.8)	97.28	43.6
S59	Shihe,Henan	HEN	GroupA	310555964	46583394600	306994708	46049206200	99.47	94.91	1.0866	85.06	21.1	295 (75.85)	97.09	43.82
S60	Shihe,Henan	HEN	GroupB	304607988	45691198200	301058762	45158814300	99.77	94.84	0.9524	83.3	20.73	283 (71)	97.56	43.57
S61	Xinxian,Henan	HEN	GroupA	286715168	43007275200	283425874	42513881100	99.43	94.68	0.9895	84.83	19.43	301 (78.04)	97.16	43.7
S62	Xinxian,Henan	HEN	GroupA	316998292	47549743800	311764864	46764729600	99.58	95.04	1.5331	84.44	21.65	280 (70.67)	97.29	43.72
S63	Xinxian,Henan	HEN	GroupB	289575576	43436336400	278967808	41845171200	99.82	95.6	0.894	81.8946	19.3088	251(60.33)	97.899	42.899
S64	Xinxian,Henan	HEN	GroupA	289606898	43441034700	286603126	42990468900	99.57	95.19	0.8844	84.99	19.69	294 (75.16)	97.16	43.74
S65	Xinxian,Henan	HEN	GroupD	307678796	46151819400	302462540	45369381000	99.78	97.03	0.6118	93.91	21.05	286 (72.29)	97.37	43.6
S66	Xinxian,Henan	HEN	GroupA	303394360	45509154000	299122134	44868320100	99.6	94.96	1.292	85	20.72	285 (72.1)	97.42	43.69
S67	Changning,Sichuan	SIC	GroupD	315152046	47272806900	311375224	46706283600	99.5	96.87	0.4774	94.04	21.43	294 (75.05)	96.73	43.59
S68	Changning,Sichuan	SIC	GroupD	306138734	45920810100	302781006	45417150900	99.69	96.98	0.5827	93.93	21.01	291 (73.76)	97.45	43.68
S69	Changning,Sichuan	SIC	GroupD	318474072	47771110800	314537574	47180636100	99.72	97.06	0.5522	94.05	21.77	298 (77.32)	97.36	43.7
S70	Changning,Sichuan	SIC	GroupD	315997100	47399565000	311590810	46738621500	99.78	97.06	0.5089	94.03	21.6	292 (74.44)	97.08	43.64
S71	Changning,Sichuan	SIC	GroupD	297587984	44638197600	293770100	44065515000	99.79	97.21	0.5194	93.91	20.35	293 (74.53)	97.03	43.75
S72	Changning,Sichuan	SIC	GroupD	307443844	46116576600	303134106	45470115900	99.78	96.83	0.5829	93.95	21.03	292 (74.26)	97.33	43.56
S73	Muchan,Sichuan	SIC	GroupD	282689034	42403355100	281212482	42181872300	99.79	96.47	0.5756	93.8	19.44	303 (70.93)	96.93	43.35
S74	Muchan,Sichuan	SIC	GroupA	321791292	48268693800	314793166	47218974900	99.38	94.67	1.3753	84.77	21.75	270 (67.33)	97.86	43.41
S75	Muchan,Sichuan	SIC	GroupD	297339890	44600983500	294252210	44137831500	99.55	96.93	0.41	93.86	20.17	299 (76.42)	97.56	43.52
S76	Muchan,Sichuan	SIC	GroupD	322608414	48391262100	319015368	47852305200	99.58	97.05	0.5487	93.99	21.95	288 (71.51)	97.67	43.43
S77	Muchan,Sichuan	SIC	GroupD	296728776	44509316400	293902880	44085432000	99.77	97.21	0.4047	93.83	20.21	295 (73.38)	97.54	43.51
S78	Muchan,Sichuan	SIC	GroupD	306657184	45998577600	303536674	45530501100	99.44	96.68	0.5064	93.88	20.85	296 (74.36)	97.32	43.39
S79	Tianquan,Sichuan	SIC	GroupA	297075386	44561307900	293597992	44039698800	99.63	95.19	0.8796	84.62	20.2	293 (74.43)	97.36	43.56
S80	Tianquan,Sichuan	SIC	GroupA	324111960	48616794000	319372170	47905825500	99.5	94.73	1.1946	84.15	21.94	284 (71.25)	97.59	43.47
S81	Tianquan,Sichuan	SIC	GroupA	302334412	45350161800	298906230	44835934500	99.69	94.96	1.0005	84.64	20.59	295 (76.32)	97.48	43.44
S82	Tianquan,Sichuan	SIC	GroupA	308243500	46236525000	304607864	45691179600	99.4	94.82	0.7979	84.72	20.79	290 (73.37)	97.61	43.53
S83	Tianquan,Sichuan	SIC	GroupA	305589836	45838475400	302138626	45320793900	99.68	94.91	0.8456	85.12	20.82	285 (71.18)	97.69	43.49
S84	Tianquan,Sichuan	SIC	GroupC	305463068	45819460200	299073202	44860980300	99.6	93.86	0.7	83.65	20.56	270 (67.37)	97.58	43.01
S85	Zizhong,Sichun	SIC	GroupD	308962460	46344369000	304172838	45625925700	99.8	96.38	0.6038	93.91	21.31	282 (69.56)	97.72	43.21
S86	Zizhong,Sichun	SIC	GroupD	306514644	45977196600	296452544	44467881600	99.61	96.4	0.5838	93.84	20.78	252 (59.7)	97.98	43.08
S87	Zizhong,Sichun	SIC	GroupD	300569674	45085451100	297111972	44566795800	99.57	96.48	0.4499	93.86	20.57	288 (71.7)	97.77	43.37
S88	Yiliang,Yunan	YUN	GroupD	305416576	45812486400	300975392	45146308800	99.63	97.13	0.472	93.86	20.89	273 (66.26)	97.68	43.5
S89	Yiliang,Yunan	YUN	GroupD	320902378	48135356700	316077252	47411587800	99.6	96.85	0.5615	93.97	21.89	279 (68.83)	97.57	43.38
S90	Yiliang,Yunan	YUN	GroupD	310663124	46599468600	300855914	45128387100	99.53	96.52	0.6297	93.86	21.08	258 (62.48)	98.1	43.17
S91	Yiliang,Yunan	YUN	GroupD	324531298	48679694700	319129436	47869415400	99.27	96.57	0.4479	93.97	21.97	282 (70.72)	97.61	43.44
S92	Yiliang,Yunan	YUN	GroupD	304624782	45693717300	300964124	45144618600	99.47	96.8	0.4252	93.88	20.73	290 (73.12)	97.5	43.55
S93	Yiliang,Yunan	YUN	GroupD	269825394	40473809100	266905244	40035786600	99.17	96.53	0.3737	93.68	18.21	298 (75.8)	97.42	43.4
S94	Pingle,Guangxi	GUX	GroupB	305155060	45773259000	301193374	45179006100	99.59	94.78	0.4803	83.27	20.46	288 (72.95)	97.57	43.35
S95	Pingle,Guangxi	GUX	GroupB	317171732	47575759800	313601218	47040182700	99.72	94.85	0.4446	83.38	21.25	293 (74.32)	97.66	43.45
S96	Pingle,Guangxi	GUX	GroupB	305136766	45770514900	300914236	45137135400	99.71	94.98	0.469	83.2	20.53	283 (71.13)	97.74	43.38
S97	Pingle,Guangxi	GUX	GroupA	311536310	46730446500	307113112	46066966800	99.61	95.06	0.9523	84.87	21.14	285 (72.34)	97.72	43.47
S98	Pingle,Guangxi	GUX	GroupA	321425116	48213767400	317740734	47661110100	99.45	94.74	1.1314	84.45	21.85	288 (72.39)	97.66	43.4
S99	Pingle,Guangxi	GUX	GroupA	299248446	44887266900	293721772	44058265800	99.55	95.07	1.0402	85.25	20.29	272 (67.41)	97.81	43.45
S100	Xingan,Guangxi	GUX	GroupD	296911420	44536713000	293657922	44048688300	99.7	96.89	0.4392	93.82	20.29	291 (72.28)	97.58	43.45
S101	Xingan,Guangxi	GUX	GroupD	319822546	47973381900	314486476	47172971400	99.88	97.04	0.4416	93.97	21.83	277 (67.87)	97.73	43.28
S102	Xingan,Guangxi	GUX	GroupD	319053874	47858081100	295981264	44397189600	99.88	95.19	0.664	93.86	20.99	231 (52.32)	98.12	42.77
S103	Ziyuan,Guangxi	GUX	GroupD	314342650	47151397500	297950016	44692502400	99.89	95.34	0.5693	93.9	21.08	243 (57.41)	98.13	42.83
S104	Ziyuan,Guangxi	GUX	GroupD	317871228	47680684200	313629738	47044460700	99.86	96.86	0.4681	93.97	21.65	287 (71.11)	97	43.14
S105	Ziyuan,Guangxi	GUX	GroupD	319776768	47966515200	315802952	47370442800	99.87	97.3	0.4326	94	21.84	287 (71.08)	97.5	43.44
S106	Sanjiang,Guangxi	GUX	GroupD	312308838	46846325700	308873256	46330988400	99.8	97.24	0.4228	93.96	21.29	295 (73.44)	97.61	43.45
S107	Sanjiang,Guangxi	GUX	GroupD	301250902	45187635300	296150002	44422500300	99.88	96.88	0.3678	93.91	20.54	281 (69.5)	97.65	43.25
S108	Sanjiang,Guangxi	GUX	GroupD	304009022	45601353300	299885312	44982796800	99.89	97.14	0.3927	93.92	20.79	287 (70.88)	97.56	43.37
S109	Sanjiang,Guangxi	GUX	GroupD	316659970	47498995500	312144804	46821720600	99.87	97.12	0.409	93.96	21.63	285 (69.55)	97.49	43.26
S110	Sanjiang,Guangxi	GUX	GroupD	318856112	47828416800	314458262	47168739300	99.88	96.78	0.3714	93.98	21.71	288 (71.32)	97.67	43.25
S111	Sanjiang,Guangxi	GUX	GroupD	347281168	52092175200	303677976	45551696400	99.9	94.45	0.9038	93.99	21.79	217 (47.67)	98.69	42.77
S112	Rongan,Guangxi	GUX	GroupD	314763128	47214469200	301085242	45162786300	99.9	96.38	0.5369	93.94	21.23	245 (57.5)	98.43	43.11
S113	Rongan,Guangxi	GUX	GroupD	299403194	44910479100	295512618	44326892700	99.55	97.29	0.3648	93.89	20.28	284 (70.96)	98.04	43.7
S114	Rongan,Guangxi	GUX	GroupD	305706506	45855975900	299447086	44917062900	99.88	96.91	0.3923	93.94	20.83	273 (66.79)	98.23	43.32
S115	Rongan,Guangxi	GUX	GroupD	298939922	44840988300	293967952	44095192800	99.56	96.85	0.4653	93.87	20.3	281 (70.02)	98.06	43.55
S116	Rongan,Guangxi	GUX	GroupD	314982992	47247448800	310737846	46610676900	99.86	96.81	0.4258	94.01	21.58	293 (74.23)	98.04	43.43
S117	Rongan,Guangxi	GUX	GroupD	315562836	47334425400	302490940	45373641000	99.88	97.43	0.3704	93.9	21.09	259 (65.13)	98.35	43.52
S118	Pingjiang,Hunan	HUN	GroupD	302162220	45324333000	298298770	44744815500	99.33	96.81	0.3487	93.92	20.32	298 (76.89)	97.89	43.7
S119	Pingjiang,Hunan	HUN	GroupD	309690396	46453559400	303217060	45482559000	99.39	96.83	0.4425	93.93	20.85	273 (67.72)	98.01	43.56
S120	Pingjiang,Hunan	HUN	GroupD	321429142	48214371300	317165718	47574857700	99.71	97.01	0.3543	94.08	21.74	293 (74.03)	98.03	43.63
S121	Pingjiang,Hunan	HUN	GroupD	313565004	47034750600	309358482	46403772300	99.49	97.25	0.4752	93.98	21.28	280 (69.53)	98.24	43.94
S122	Pingjiang,Hunan	HUN	GroupD	313557972	47033695800	308618772	46292815800	99.74	97.3	0.4659	93.98	21.35	284 (71.5)	98.16	43.75
S123	Pingjiang,Hunan	HUN	GroupD	307160044	46074006600	303216940	45482541000	99.63	97.14	0.4379	93.97	20.81	294 (74.69)	97.94	43.71
S124	Taojiang,Hunan	HUN	GroupD	317052288	47557843200	311670980	46750647000	99.85	97.42	0.4485	93.99	21.56	278 (69.14)	98.12	43.59
S125	Taojiang,Hunan	HUN	GroupD	335072056	50260808400	311079232	46661884800	99.86	96.03	0.7757	93.98	22.04	233 (53.54)	98.47	42.8
S126	Taojiang,Hunan	HUN	GroupD	311318690	46697803500	306531094	45979664100	98.75	96.34	0.42	93.93	20.9	279 (69.99)	98.1	43.71
S127	Taojiang,Hunan	HUN	GroupD	318403718	47760557700	311778680	46766802000	99.71	96.81	0.4241	94	21.58	276 (68.66)	98.11	43.42
S128	Taojiang,Hunan	HUN	GroupD	315239290	47285893500	310791214	46618682100	99.56	97.31	0.3732	94	21.36	282 (70.22)	98.11	43.84
S129	Nandan,Guangxi	GUX	GroupB	363794554	54569183100	343038760	51455814000	99.58	95.83	1.87	82.0999	23.8974	229(52.32)	98.145	43.088
S130	Taoyuan,Hunan	HUN	GroupD	312385144	46857771600	307721324	46158198600	99.69	97.08	0.4184	93.99	21.24	279 (68.54)	97.66	43.65
S131	Taoyuan,Hunan	HUN	GroupD	302330872	45349630800	298120520	44718078000	99.49	97	0.4427	93.96	20.54	291 (74.06)	97.63	43.82
S132	Taoyuan,Hunan	HUN	GroupD	312558996	46883849400	303632608	45544891200	99.7	96.78	0.4679	93.97	21.15	265 (64.96)	98.23	43.41
S133	Taoyuan,Hunan	HUN	GroupD	316036840	47405526000	310022378	46503356700	99.83	97.32	0.5003	94.01	21.62	276 (68.77)	98.07	43.71
S134	Taoyuan,Hunan	HUN	GroupD	303909528	45586429200	298795782	44819367300	99.79	97.26	0.3977	93.96	20.72	279 (69.71)	98.06	43.7
S135	Taoyuan,Hunan	HUN	GroupD	283235452	42485317800	279350868	41902630200	99.67	97.11	0.3621	93.8	19.26	294 (74.91)	97.57	43.66
S136	Xiangtan,Hunan	HUN	GroupD	315845456	47376818400	311435542	46715331300	99.73	97.08	0.5188	94.04	21.63	287 (71.91)	97.77	43.69
S137	Xiangtan,Hunan	HUN	GroupD	320170878	48025631700	315626954	47344043100	99.63	96.85	0.5609	94.01	21.95	284 (70.13)	97.82	43.58
S138	Xiangtan,Hunan	HUN	GroupD	316330598	47449589700	311646604	46746990600	99.8	97.22	0.4595	94.05	21.6	286 (71.2)	97.73	43.71
S139	Xiangtan,Hunan	HUN	GroupD	310992514	46648877100	306918906	46037835900	99.78	97.17	0.4606	94.04	21.17	295 (75.74)	97.58	43.7
S140	Xiangtan,Hunan	HUN	GroupD	289135616	43370342400	283567488	42535123200	99.57	97.29	0.42	93.83	19.55	282 (72.1)	97.94	43.81
S141	Xiangtan,Hunan	HUN	GroupD	294227112	44134066800	289787006	43468050900	99.81	97.39	0.4381	93.92	20.02	283 (70.68)	97.99	43.74
S142	Hengyang,Hunan	HUN	GroupD	307737168	46160575200	300031612	45004741800	99.88	96.22	0.5667	93.96	21.15	254 (59.3)	98.27	43.12
S143	Hengyang,Hunan	HUN	GroupD	298198664	44729799600	294120486	44118072900	99.76	97.16	0.4582	93.94	20.42	289 (72.86)	97.82	43.78
S144	Hengyang,Hunan	HUN	GroupD	314987926	47248188900	308645828	46296874200	99.87	96.66	0.3801	94.02	21.47	271 (66.11)	97.92	43.42
S145	Hengyang,Hunan	HUN	GroupD	273317492	40997623800	268846836	40327025400	99.84	96.81	0.524	93.75	18.66	294 (75.32)	97.82	43.53
S146	Hengyang,Hunan	HUN	GroupD	332671038	49900655700	310247694	46537154100	99.86	96.3	0.6778	94	22.02	237 (56.17)	98.31	43.1
S147	Hengyang,Hunan	HUN	GroupD	296998774	44549816100	292868056	43930208400	99.86	97.22	0.3761	93.95	20.24	288 (71.8)	97.75	43.64
S148	Suining,Hunan	HUN	GroupD	321437328	48215599200	317414384	47612157600	99.47	97.1	0.4502	94.06	21.82	288 (72.44)	97.93	43.86
S149	Suining,Hunan	HUN	GroupD	301595780	45239367000	297583940	44637591000	99.36	96.8	0.4772	93.95	20.49	285 (71)	97.92	43.74
S150	Suining,Hunan	HUN	GroupD	296840488	44526073200	293223530	43983529500	99.58	97.05	0.4844	93.93	20.22	290 (72.78)	97.81	43.8
S151	Suining,Hunan	HUN	GroupD	322873938	48431090700	317953556	47693033400	99.45	96.95	0.4209	94.08	21.86	287 (72.2)	97.79	43.65
S152	Suining,Hunan	HUN	GroupD	312689050	46903357500	307445002	46116750300	99.2	96.66	0.4576	94.02	21.12	281 (69.93)	97.72	43.64
S153	Suining,Hunan	HUN	GroupD	303485772	45522865800	300415332	45062299800	99.46	96.94	0.4523	93.98	20.62	298 (76.15)	97.65	43.81
S154	Shuangpai,Hunan	HUN	GroupD	313070902	46960635300	309736590	46460488500	99.65	96.63	0.4668	94.04	21.39	298 (74.25)	97.73	43.6
S155	Shuangpai,Hunan	HUN	GroupD	299439990	44915998500	296079942	44411991300	99.22	96.01	0.3928	93.98	20.29	302 (76.23)	97.71	43.63
S156	Shuangpai,Hunan	HUN	GroupD	304039084	45605862600	300820802	45123120300	99.23	96.34	0.5192	93.91	20.65	295 (73.78)	97.46	43.5
S157	Shuangpai,Hunan	HUN	GroupD	306524138	45978620700	300428826	45064323900	99.41	96.63	0.6225	93.84	20.81	266 (64.62)	97.85	43.49
S158	Shuangpai,Hunan	HUN	GroupD	271808976	40771346400	268848654	40327298100	99.02	96.28	0.4456	93.6	18.37	286 (70.48)	97.17	43.37
S159	Shuangpai,Hunan	HUN	GroupD	304184168	45627625200	299075012	44861251800	99.56	96.65	0.5167	93.88	20.68	269 (65.04)	97.68	43.36
S160	Yanling,Hunan	HUN	GroupD	308148970	46222345500	304441874	45666281100	99.58	96.43	0.4453	93.92	20.9	289 (70.8)	97.65	43.35
S161	Yanling,Hunan	HUN	GroupD	313900754	47085113100	306200924	45930138600	99.52	95.66	0.6213	93.98	21.26	261 (62.66)	98.07	43.18
S162	Yanling,Hunan	HUN	GroupD	298726544	44808981600	294773078	44215961700	99.74	96.65	0.4043	93.92	20.2	292 (72.67)	97.74	43.39
S163	Yanling,Hunan	HUN	GroupD	314258742	47138811300	309880588	46482088200	99.42	96.45	0.5024	93.95	21.28	283 (69.36)	97.63	43.38
S164	Yanling,Hunan	HUN	GroupD	302756674	45413501100	293844706	44076705900	99.69	95.51	0.5919	93.87	20.49	257 (61.06)	98	43.01
S165	Yanling,Hunan	HUN	GroupD	298641158	44796173700	294792224	44218833600	99.08	96.11	0.4296	93.86	20.14	287 (71.23)	97.78	43.58
S166	Wanli,Jiangxi	JIX	GroupD	302704210	45405631500	298832458	44824868700	99.87	97.12	0.5783	93.9	20.73	288 (71.99)	97.69	43.54
S167	Wanli,Jiangxi	JIX	GroupD	307711192	46156678800	300787428	45118114200	99.88	96.49	0.591	93.91	20.96	271 (66.38)	97.92	43.23
S168	Wanli,Jiangxi	JIX	GroupD	308306046	46245906900	304559670	45683950500	99.84	96.39	0.6242	93.93	21.19	289 (71.59)	97.57	43.3
S169	Wanli,Jiangxi	JIX	GroupD	326859918	49028987700	318876898	47831534700	99.48	96.34	0.5947	94.04	22.08	262 (64.12)	98.03	43.26
S170	Wanli,Jiangxi	JIX	GroupD	312101750	46815262500	308291168	46243675200	99.79	96.59	0.4722	94	21.28	287 (70.94)	97.75	43.36
S171	Wanli,Jiangxi	JIX	GroupD	291503080	43725462000	287731976	43159796400	99.36	95.99	0.4036	93.87	19.68	301 (76.67)	97.61	43.35
S172	Lianxi,Jiangxi	JIX	GroupD	298608946	44791341900	295527368	44329105200	99.76	96.79	0.5317	93.9	20.37	296 (73.97)	97.44	43.44
S173	Lianxi,Jiangxi	JIX	GroupD	315144468	47271670200	311701900	46755285000	99.66	96.8	0.4896	93.98	21.39	295 (73.41)	97.44	43.47
S174	Lianxi,Jiangxi	JIX	GroupD	288180606	43227090900	284138384	42620757600	99.65	96.23	0.5094	93.8	19.7	278 (66.76)	97.67	43.27
S175	Lushan,Jiangxi	JIX	GroupD	308607588	46291138200	304161606	45624240900	99.82	96.41	0.4735	93.94	21.07	277 (66.6)	97.82	43.28
S176	Lushan,Jiangxi	JIX	GroupD	322144724	48321708600	318429190	47764378500	99.43	96.68	0.4765	94.01	21.91	289 (71.5)	97.72	43.58
S177	Lushan,Jiangxi	JIX	GroupD	269342626	40401393900	264990678	39748601700	99.53	96.64	0.4061	93.62	18.26	278 (68.48)	98.32	43.44
S178	Yifeng,Jiangxi	JIX	GroupD	276287386	41443107900	272547616	40882142400	99.75	96.32	0.4271	93.75	18.8	292 (72.35)	97.79	43.18
S179	Yifeng,Jiangxi	JIX	GroupD	320309212	48046381800	316675728	47501359200	99.83	96.93	0.5345	94.01	21.84	290 (71.79)	97.67	43.45
S180	Yifeng,Jiangxi	JIX	GroupD	307481644	46122246600	303218970	45482845500	99.73	96.23	0.4844	93.91	20.97	290 (71.57)	97.57	43.23
S181	Yifeng,Jiangxi	JIX	GroupD	275062228	41259334200	272102490	40815373500	99.3	95.95	0.3688	93.66	18.56	305 (77.12)	97.47	43.31
S182	Yifeng,Jiangxi	JIX	GroupD	302267362	45340104300	298878256	44831738400	99.08	96.24	0.4924	93.82	20.52	285 (69.89)	97.81	43.46
S183	Yifeng,Jiangxi	JIX	GroupD	316525402	47478810300	312800000	46920000000	99.5	96	0.5351	93.93	21.63	283 (68.75)	97.82	43.29
S184	Anfu,Jiangxi	JIX	GroupD	311064458	46659668700	305369688	45805453200	99.6	95.84	0.5733	93.92	21.23	271 (65.58)	97.57	43.17
S185	Anfu,Jiangxi	JIX	GroupD	318800316	47820047400	307199486	46079922900	99.74	95	0.7629	93.98	21.66	252 (60.43)	98.11	42.84
S186	Anfu,Jiangxi	JIX	GroupD	307976340	46196451000	303044708	45456706200	98.03	94.54	0.4947	93.91	20.63	280 (70.13)	97.76	43.42
S187	Anfu,Jiangxi	JIX	GroupD	264638858	39695828700	259301648	38895247200	99.34	96.46	0.4915	93.55	17.94	273 (66.87)	98.26	43.38
S188	Anfu,Jiangxi	JIX	GroupD	313747826	47062173900	309355962	46403394300	99.2	96.39	0.4507	93.95	21.25	288 (72.52)	97.69	43.61
S189	Anfu,Jiangxi	JIX	GroupD	297778178	44666726700	294032908	44104936200	98.32	95.09	0.4607	93.78	19.87	294 (74.23)	97.32	43.3
S190	Guangxi,Jiangxi	JIX	GroupD	301223962	45183594300	296039054	44405858100	99.73	96.06	0.4333	93.93	20.55	280 (68.49)	97.69	43.34
S191	Guangxi,Jiangxi	JIX	GroupD	310018832	46502824800	306146592	45921988800	99.87	96.92	0.3588	94	21.18	286 (69.38)	97.5	43.58
S192	Guangxi,Jiangxi	JIX	GroupD	304176090	45626413500	299884328	44982649200	99.86	95.91	0.5271	93.93	20.94	272 (64.12)	97.88	43.16
S193	Guangxi,Jiangxi	JIX	GroupD	326788306	49018245900	311723752	46758562800	99.7	95.04	0.6352	93.59	21.86	248 (59.06)	98.15	43.03
S194	Guangxi,Jiangxi	JIX	GroupD	315994184	47399127600	309357858	46403678700	99.53	95.7	0.475	94.01	21.48	275 (67.53)	97.85	43.34
S195	Guangxi,Jiangxi	JIX	GroupD	302006232	45300934800	298613746	44792061900	99.7	96.88	0.3604	93.96	20.51	297 (73.64)	97.4	43.58
S196	Yihuang,Jiangxi	JIX	GroupD	314586104	47187915600	311359606	46703940900	99.69	96.44	0.4537	93.99	21.55	297 (73.14)	97.42	43.62
S197	Yihuang,Jiangxi	JIX	GroupD	322109532	48316429800	317976468	47696470200	99.52	96.36	0.4116	94.02	21.97	289 (71)	97.56	43.54
S198	Yihuang,Jiangxi	JIX	GroupD	314012358	47101853700	310344778	46551716700	99.58	96.59	0.3881	93.99	21.39	293 (72.44)	97.46	43.58
S199	Yihuang,Jiangxi	JIX	GroupD	324301550	48645232500	306855858	46028378700	99.77	92.29	0.5907	94.1	21.68	244 (58.6)	98.12	42.68
S200	Yihuang,Jiangxi	JIX	GroupD	310019024	46502853600	306889056	46033358400	99.46	96.24	0.3583	93.95	20.97	302 (75.49)	97.27	43.62
S201	Yihuang,Jiangxi	JIX	GroupD	314299598	47144939700	308633998	46295099700	99.82	96.51	0.4544	94	21.48	271 (65.78)	97.88	43.45
S202	Ruijin,Jiangxi	JIX	GroupD	308175590	46226338500	300367332	45055099800	99.75	95.79	0.4768	93.99	21	272 (66.64)	97.84	43.29
S203	Ruijin,Jiangxi	JIX	GroupD	308712732	46306909800	302981500	45447225000	99.8	96.66	0.5291	93.97	21.16	282 (68.87)	97.75	43.49
S204	Ruijin,Jiangxi	JIX	GroupD	307782640	46167396000	303150222	45472533300	99.79	96.23	0.4313	93.95	21.08	286 (70.39)	97.46	43.47
S205	Ruijin,Jiangxi	JIX	GroupD	303324552	45498682800	299827058	44974058700	99.76	96.49	0.4659	93.91	20.73	298 (73.79)	97.34	43.53
S206	Ruijin,Jiangxi	JIX	GroupD	293128792	43969318800	288027994	43204199100	99.54	96.08	0.48	93.87	19.98	281 (69.17)	97.61	43.41
S207	Ruijin,Jiangxi	JIX	GroupD	282879538	42431930700	280545912	42081886800	99.72	96.75	0.3292	93.84	19.19	314 (79.27)	96.92	43.6
S208	Chongyi,Jiangxi	JIX	GroupD	293583482	44037522300	288030400	43204560000	99.85	96.21	0.3683	93.87	19.98	280 (68.79)	97.48	43.3
S209	Chongyi,Jiangxi	JIX	GroupD	312653642	46898046300	305714686	45857202900	99.74	95.89	0.5986	94.02	21.45	269 (65.54)	97.25	43.36
S210	Chongyi,Jiangxi	JIX	GroupD	302121520	45318228000	298856226	44828433900	99.8	96.29	0.4627	93.97	20.73	298 (73.89)	97.31	43.49
S211	Chongyi,Jiangxi	JIX	GroupD	313923734	47088560100	310330072	46549510800	99.82	96.41	0.461	94.06	21.54	294 (71.96)	97.55	43.53
S212	Chongyi,Jiangxi	JIX	GroupD	304292786	45643917900	301350396	45202559400	99.71	96.51	0.383	93.99	20.83	301 (74.89)	97.38	43.63
S213	Chongyi,Jiangxi	JIX	GroupD	319639508	47945926200	315562132	47334319800	99.69	96.68	0.4305	94	21.86	291 (72.03)	97.5	43.55
S214	Fenghua,Zhejiang	ZHJ	GroupD	319378026	47906703900	314799224	47219883600	99.53	96.1	0.3798	94.06	21.74	289 (71.22)	97.38	43.39
S215	Fenghua,Zhejiang	ZHJ	GroupD	320052282	48007842300	314414026	47162103900	99.79	96.48	0.4477	94.06	21.92	275 (66.75)	97.77	43.46
S216	Fenghua,Zhejiang	ZHJ	GroupD	331886004	49782900600	312306408	46845961200	99.79	93.88	0.5996	94.12	22.13	239 (56.2)	98.21	42.86
S217	Fenghua,Zhejiang	ZHJ	GroupD	378430804	56764620600	287920200	43188030000	99.85	87.21	1.5915	94.1	21.12	198 (43.67)	98.51	43.39
S218	Fenghua,Zhejiang	ZHJ	GroupD	305421020	45813153000	302596408	45389461200	99.49	96.55	0.3787	94.02	20.8	312 (79.31)	96.75	43.74
S219	Fenghua,Zhejiang	ZHJ	GroupD	320011454	48001718100	316809214	47521382100	99.84	97.07	0.4204	94.1	21.85	304 (76.52)	97.28	43.73
S220	Huangyan,Zhejiang	ZHJ	GroupD	310485598	46572839700	307526598	46128989700	98.88	96.08	0.3323	94.04	20.84	304 (76.68)	97.25	43.78
S221	Huangyan,Zhejiang	ZHJ	GroupD	300978864	45146829600	297975914	44696387100	99.24	96.25	0.399	93.91	20.31	305 (77.44)	97.16	43.42
S222	Huangyan,Zhejiang	ZHJ	GroupD	316572112	47485816800	312179672	46826950800	98.96	96.24	0.4621	93.95	21.36	285 (71.22)	97.56	43.52
S223	Huangyan,Zhejiang	ZHJ	GroupD	303199438	45479915700	300038330	45005749500	99.22	96.32	0.4288	93.91	20.52	300 (76.07)	97.16	43.42
S224	Huangyan,Zhejiang	ZHJ	GroupD	313748610	47062291500	309386730	46408009500	99.69	96.01	0.601	93.97	21.5	289 (72.01)	97.53	43.19
S225	Huangyan,Zhejiang	ZHJ	GroupD	300484422	45072663300	297320322	44598048300	99.54	96.39	0.5307	93.93	20.46	303 (76.68)	97.36	43.45
S226	Jinyun,Zhejiang	ZHJ	GroupD	316763820	47514573000	313269934	46990490100	98.94	96.02	0.4534	94	21.33	301 (77.18)	97.11	43.51
S227	Jinyun,Zhejiang	ZHJ	GroupD	298137934	44720690100	295467268	44320090200	98.39	95.56	0.4196	93.9	19.91	306 (78.24)	97.11	43.55
S228	Jinyun,Zhejiang	ZHJ	GroupD	315087042	47263056300	312473684	46871052600	98.71	95.61	0.4232	94.02	21.15	313 (80.07)	97.04	43.5
S229	Jinyun,Zhejiang	ZHJ	GroupD	301301488	45195223200	298165436	44724815400	99.7	97.01	0.4684	93.92	20.55	295 (73.38)	97.21	43.52
S230	Jinyun,Zhejiang	ZHJ	GroupD	298692064	44803809600	295927440	44389116000	99.81	96.81	0.4216	93.94	20.37	308 (77.92)	97.11	43.45
S231	Jinyun,Zhejiang	ZHJ	GroupD	311153734	46673060100	307984718	46197707700	99.82	96.79	0.431	94.01	21.23	304 (76.59)	96.97	43.44
S232	Longyou,Zhejiang	ZHJ	GroupD	266131180	39919677000	261083882	39162582300	99.7	95.18	0.5166	93.67	18.15	281 (69.65)	97.68	42.95
S233	Longyou,Zhejiang	ZHJ	GroupD	325866806	48880020900	318825086	47823762900	99.6	96.12	0.5064	94.05	22.12	273 (67.48)	97.52	43.19
S234	Longyou,Zhejiang	ZHJ	GroupD	317829658	47674448700	313407264	47011089600	99.48	96.08	0.5831	94.04	21.66	299 (75.46)	97.43	43.38
S235	Longyou,Zhejiang	ZHJ	GroupD	320359076	48053861400	316430474	47464571100	99.35	96.16	0.5079	94.03	21.76	306 (77.99)	97.11	43.42
S236	Longyou,Zhejiang	ZHJ	GroupD	301159904	45173985600	298727460	44809119000	99.45	96.42	0.5163	93.94	20.52	309 (78.61)	97.33	43.51
S237	Longyou,Zhejiang	ZHJ	GroupD	301783034	45267455100	297288020	44593203000	99.22	96.37	0.4553	93.94	20.42	291 (74.77)	97.25	43.55
S238	Jurong,Jiangsu	JIS	GroupD	300851274	45127691100	296857306	44528595900	99.84	96.64	0.5298	93.92	20.64	285 (69.66)	97.38	43.32
S239	Jurong,Jiangsu	JIS	GroupD	297344394	44601659100	294420294	44163044100	99.86	96.75	0.3955	93.95	20.2	317 (82.55)	96.88	43.42
S240	Jurong,Jiangsu	JIS	GroupD	307370982	46105647300	304643356	45696503400	99.83	96.66	0.4571	93.97	21.06	298 (73)	97.4	43.41
S241	Yixing,Jiangsu	JIS	GroupD	321788112	48268216800	314805386	47220807900	99.87	95.14	0.5118	94.13	21.95	280 (69.92)	97.56	42.98
S242	Yixing,Jiangsu	JIS	GroupD	305976750	45896512500	303039914	45455987100	99.86	96.53	0.4357	94	20.8	315 (80.68)	96.92	43.37
S243	Yixing,Jiangsu	JIS	GroupD	319801012	47970151800	314587368	47188105200	99.89	96.56	0.474	94.03	21.75	289 (72.8)	97.55	43.23
S244	Yixing,Jiangsu	JIS	GroupD	315775006	47366250900	313164844	46974726600	99.87	96.88	0.421	94.08	21.47	309 (77.85)	97.26	43.45
S245	Yixing,Jiangsu	JIS	GroupD	304331066	45649659900	298457236	44768585400	99.85	96.67	0.4666	93.97	20.64	283 (70.27)	97.59	43.37
S246	Yixing,Jiangsu	JIS	GroupD	316486180	47472927000	309219614	46382942100	99.88	95.78	0.5835	94.04	21.62	263 (62.42)	97.79	43.05
S247	Liyang,Jiangsu	JIS	GroupD	310261594	46539239100	306788266	46018239900	99.87	96.56	0.5282	94	21.25	302 (76.27)	97.32	43.42
S248	Liyang,Jiangsu	JIS	GroupD	319611314	47941697100	316449118	47467367700	99.87	96.82	0.4252	94.08	21.78	305 (77.72)	97.44	43.48
S249	Liyang,Jiangsu	JIS	GroupD	286497288	42974593200	282984592	42447688800	99.86	96.94	0.3928	93.86	19.46	295 (74.24)	97.57	43.38
S250	Anji,Zhejiang	ZHJ	GroupD	312204104	46830615600	307643330	46146499500	99.72	96.66	0.4964	94.01	21.23	298 (76.14)	97.3	43.47
S251	Anji,Zhejiang	ZHJ	GroupD	309728484	46459272600	305816964	45872544600	99.56	96.68	0.4483	94.01	20.89	299 (75.69)	97.48	43.38
S252	Anji,Zhejiang	ZHJ	GroupD	297368626	44605293900	293107740	43966161000	99.41	96.38	0.4987	93.84	20.22	290 (73.56)	97.58	43.46
S253	Anji,Zhejiang	ZHJ	GroupD	311701958	46755293700	308090760	46213614000	99.77	97.06	0.4322	93.98	21.16	296 (74.63)	97.35	43.5
S254	Anji,Zhejiang	ZHJ	GroupD	288883452	43332517800	285745656	42861848400	99.65	96.86	0.3353	93.88	19.59	299 (75)	97.32	43.69
S255	Anji,Zhejiang	ZHJ	GroupD	308360474	46254071100	305778720	45866808000	99.79	97.21	0.3449	94.02	20.97	307 (78.46)	97.2	43.78
S256	Zhuji,Zhejiang	ZHJ	GroupD	323202812	48480421800	319376760	47906514000	99.32	96.53	0.3665	94.08	21.85	294 (74.52)	97.43	43.74
S257	Zhuji,Zhejiang	ZHJ	GroupD	279008534	41851280100	275857072	41378560800	99.48	96.59	0.3769	93.82	18.88	301 (76.15)	97.06	43.65
S258	Zhuji,Zhejiang	ZHJ	GroupD	315242164	47286324600	309104522	46365678300	99.47	96.58	0.4342	94.04	21.3	279 (70.12)	97.68	43.58
S259	Zhuji,Zhejiang	ZHJ	GroupD	305208318	45781247700	300380468	45057070200	99.82	96.7	0.3689	94	20.81	282 (69.4)	97.56	43.55
S260	Zhuji,Zhejiang	ZHJ	GroupD	297666064	44649909600	293660612	44049091800	99.78	96.85	0.3772	93.95	20.31	288 (71.16)	97.57	43.63
S261	Zhuji,Zhejiang	ZHJ	GroupD	316038708	47405806200	311723184	46758477600	99.85	96.42	0.3568	94.06	21.57	288 (71.49)	97.39	43.43
S262	Chunan,Zhejiang	ZHJ	GroupD	296377336	44456600400	289380624	43407093600	99.74	96.42	0.4016	93.88	20.12	268 (65.32)	97.85	43.41
S263	Chunan,Zhejiang	ZHJ	GroupD	301632044	45244806600	297927546	44689131900	99.42	96.39	0.3504	93.94	20.43	298 (74.67)	97.05	43.59
S264	Chunan,Zhejiang	ZHJ	GroupD	311212274	46681841100	308202442	46230366300	99.22	96.04	0.3515	94.04	21.01	308 (78.8)	97.1	43.72
S265	Chunan,Zhejiang	ZHJ	GroupD	310584036	46587605400	305210136	45781520400	98.41	95.3	0.3821	94.01	20.74	283 (72.48)	98.32	43.71
S266	Chunan,Zhejiang	ZHJ	GroupD	301061426	45159213900	297803200	44670480000	99.24	96.3	0.4417	93.95	20.43	298 (76.27)	98.08	43.8
S267	Chunan,Zhejiang	ZHJ	GroupD	313662676	47049401400	310004488	46500673200	99.59	96.62	0.4758	94.07	21.38	300 (78.02)	98.07	43.82
S268	Chibi,Hubei	HUB	GroupD	304830488	45724573200	299041548	44856232200	99.72	96.5	0.5027	93.94	20.86	267 (64.14)	98.53	43.59
S269	Chibi,Hubei	HUB	GroupD	307709694	46156454100	303413586	45512037900	99.37	96.34	0.4477	93.98	20.91	294 (75.12)	98.15	43.72
S270	Chibi,Hubei	HUB	GroupD	322947938	48442190700	318280128	47742019200	99.63	96.74	0.4448	94.06	21.94	295 (75.68)	98.11	43.72
S271	Chibi,Hubei	HUB	GroupD	300181984	45027297600	296783040	44517456000	99.54	96.55	0.4566	93.96	20.47	301 (77.62)	98.05	43.75
S272	Chibi,Hubei	HUB	GroupD	316452496	47467874400	312501084	46875162600	99.67	96.69	0.3966	94.07	21.52	303 (77.76)	97.88	43.7
S273	Chibi,Hubei	HUB	GroupD	303759202	45563880300	282282202	42342330300	99.69	94.57	0.5984	93.9	19.93	235 (55.67)	98.71	43.05
S274	Yangxin,Hubei	HUB	GroupD	320496910	48074536500	316073094	47410964100	99.76	96.52	0.4106	94.08	21.81	293 (73.78)	98.25	43.61
S275	Yangxin,Hubei	HUB	GroupD	301507534	45226130100	296427714	44464157100	99.69	96.55	0.5064	93.85	20.65	284 (71.39)	98.25	43.66
S276	Yangxin,Hubei	HUB	GroupD	299807994	44971199100	294822754	44223413100	99.67	96.84	0.3532	93.7	18.15	288 (72.73)	98.22	43.65
S277	Yangxin,Hubei	HUB	GroupD	301881650	45282247500	297066800	44560020000	98.91	96.05	0.2307	91.26	9.59	283 (71.42)	98.35	43.7
S278	Yangxin,Hubei	HUB	GroupD	305555348	45833302200	301035746	45155361900	99.44	96.52	0.1965	87.13	6.03	287 (72.46)	98.27	43.67
S279	Yangxin,Hubei	HUB	GroupD	314230532	47134579800	310139072	46520860800	99.66	96.7	0.4174	94.01	21.35	298 (76.14)	97.92	43.71
S280	Huangmei,Hubei	HUB	GroupD	320051318	48007697700	315480218	47322032700	99.79	96.69	0.4442	94.07	21.78	291 (73.33)	98.12	43.6
S281	Huangmei,Hubei	HUB	GroupD	375888490	56383273500	261517422	39227613300	99.88	89.13	2.2859	92.13	19.53	196 (42.44)	98.22	46.07
S282	Huangmei,Hubei	HUB	GroupD	301026850	45154027500	296774912	44516236800	99.77	95.68	0.4278	93.94	20.54	298 (79.1)	96.85	43.22
S283	Luotian,Hubei	HUB	GroupD	321079832	48161974800	315604332	47340649800	99.17	96.38	0.4079	93.99	21.64	287 (72)	96.95	43.42
S284	Luotian,Hubei	HUB	GroupD	324223528	48633529200	317593140	47638971000	99.75	96.05	0.4791	94.01	22.08	280 (70.58)	97.16	43.09
S285	Luotian,Hubei	HUB	GroupD	315650168	47347525200	311429076	46714361400	99.38	96.48	0.4415	93.95	21.39	295 (75.54)	97.1	43.42
S286	Jingshan,Hubei	HUB	GroupD	312834384	46925157600	309823302	46473495300	98.64	95.75	0.4023	93.9	21	312 (80.46)	96.68	43.49
S287	Jingshan,Hubei	HUB	GroupD	312763394	46914509100	309044204	46356630600	99.68	96.63	0.5061	93.96	21.38	294 (73.61)	97.04	43.42
S288	Jingshan,Hubei	HUB	GroupD	321561486	48234222900	310786454	46617968100	99.65	97.12	0.4845	93.95	21.62	280 (75.83)	97.17	43.62
S289	Shishou,Hubei	HUB	GroupD	323557370	48533605500	318005544	47700831600	99.77	96.71	0.424	94.01	22.08	283 (70.37)	97.06	43.31
S290	Shishou,Hubei	HUB	GroupD	310363892	46554583800	306253024	45937953600	99.79	96.88	0.3918	93.96	21.19	292 (73.55)	97.12	43.47
S291	Shishou,Hubei	HUB	GroupD	317549654	47632448100	312205580	46830837000	99.77	96.77	0.4184	94.01	21.65	285 (70.94)	96.99	43.42
S292	Enshi,Hubei	HUB	GroupD	300267350	45040102500	296709790	44506468500	99.18	96.36	0.3575	93.88	20.25	300 (76.41)	96.99	43.46
S293	Enshi,Hubei	HUB	GroupD	303466136	45519920400	300782832	45117424800	98.72	95.81	0.3956	93.93	20.45	312 (81.42)	96.76	43.62
S294	Enshi,Hubei	HUB	GroupD	299535724	44930358600	296011376	44401706400	99.41	96.57	0.3941	93.85	20.31	296 (74.37)	97.06	43.48
S295	Enshi,Hubei	HUB	GroupD	313532754	47029913100	309751140	46462671000	99.43	96.35	0.3812	93.98	21.29	303 (77.86)	96.8	43.44
S296	Enshi,Hubei	HUB	GroupD	297295860	44594379000	293480856	44022128400	98.89	96.02	0.3724	93.84	19.98	301 (76.39)	96.93	43.44
S297	Yidu,Hubei	HUB	GroupD	313286848	46993027200	308591786	46288767900	99.62	96.93	0.4257	93.96	21.28	289 (73.17)	97.27	43.46
S298	Yidu,Hubei	HUB	GroupD	313612844	47041926600	309584372	46437655800	99.6	96.4	0.4056	93.98	21.32	297 (75.13)	96.9	43.38
S299	Yidu,Hubei	HUB	GroupD	313098852	46964827800	308375120	46256268000	99.25	96.61	0.4862	93.91	21.21	285 (71.69)	97.26	43.58
S300	Nanzhang,Hubei	HUB	GroupD	307709496	46156424400	302772206	45415830900	99.47	96.45	0.4388	93.9	20.87	287 (72.11)	97.29	43.36
S301	Nanzhang,Hubei	HUB	GroupA	284870890	42730633500	280576880	42086532000	99.28	94.76	0.7294	84.45	19.16	296 (76.75)	96.9	43.6
S302	Nanzhang,Hubei	HUB	GroupA	284188966	42628344900	279892424	41983863600	99.57	94.93	0.8485	84.06	19.23	289 (73.02)	97.08	43.53
S303	Zhushan,Hubei	HUB	GroupA	267888202	40183230300	263085862	39462879300	98.04	93.13	0.8322	84.19	17.74	282 (73.04)	97.31	43.59
S304	Zhushan,Hubei	HUB	GroupA	376033694	56405054100	310755960	46613394000	99.2	87.25	1.4561	86.51	22.22	205 (48.13)	98.13	43.16
S305	Zhushan,Hubei	HUB	GroupA	295260434	44289065100	290452398	43567859700	98.85	94.1	0.9407	84.78	19.78	286 (73.18)	97.62	43.53
S306	Changshou,Chongqing	CHQ	GroupB	307868330	46180249500	304024016	45603602400	99.71	94.79	0.5704	82.62	20.52	295 (75.33)	97.52	43.52
S307	Changshou,Chongqing	CHQ	GroupB	319001330	47850199500	314414686	47162202900	99.77	94.63	0.6848	82.62	21.39	285 (71.71)	97.6	43.36
S308	Changshou,Chongqing	CHQ	GroupB	300879132	45131869800	295749926	44362488900	99.66	93.22	0.8076	82.58	20.12	293 (75.65)	97.29	43.19
S309	Changshou,Chongqing	CHQ	GroupA	292796452	43919467800	289236830	43385524500	99.56	95.18	1.108	84.57	19.72	292 (74.62)	97.29	43.74
S310	Changshou,Chongqing	CHQ	GroupA	285745122	42861768300	282410252	42361537800	99.5	94.98	1.1358	84.76	19.17	302 (78.09)	97.27	43.73
S311	Changshou,Chongqing	CHQ	GroupA	311495820	46724373000	303453258	45517988700	99.67	94.15	1.2825	84.47	20.93	266 (65.68)	97.86	43.24
S312	Liangping,Chongqing	CHQ	GroupA	323789880	48568482000	319799220	47969883000	99.57	95.15	1.2243	85.21	21.86	291 (73.93)	97.39	43.73
S313	Liangping,Chongqing	CHQ	GroupA	313351880	47002782000	294132990	44119948500	99.7	91.3	1.4434	85.56	20.66	236 (56.45)	98.16	42.86
S314	Liangping,Chongqing	CHQ	GroupA	315949016	47392352400	311707758	46756163700	99.36	94.43	0.9245	85.81	21.25	295 (75.59)	97.28	43.48
S315	Fengdu,Chongqing	CHQ	GroupA	319172946	47875941900	314017314	47102597100	98.54	93.58	1.298	84.48	21.37	290 (75.21)	97.44	43.79
S316	Fengdu,Chongqing	CHQ	GroupA	317224214	47583632100	313753210	47062981500	99.46	94.79	0.9145	84.01	21.39	296 (75.83)	97.53	43.68
S317	Fengdu,Chongqing	CHQ	GroupA	320420258	48063038700	317109814	47566472100	99.36	94.92	1.2087	84.83	21.57	296 (74.77)	97.58	43.71
S318	Fengdu,Chongqing	CHQ	GroupA	317406760	47611014000	312610766	46891614900	99.47	94.85	0.7896	85.71	21.46	289 (73.83)	97.45	43.6
S319	Fengdu,Chongqing	CHQ	GroupA	313654794	47048219100	308649506	46297425900	99.39	94.68	1.4774	84.03	21.09	283 (71.8)	97.49	43.6
S320	Fengdu,Chongqing	CHQ	GroupA	302397084	45359562600	297554144	44633121600	99.65	94.9	0.8311	84.11	20.47	290 (74.67)	97.51	43.52
S321	Xiushan,Chongqing	CHQ	GroupD	305811534	45871730100	301964986	45294747900	99.43	96.29	0.3876	93.92	20.56	306 (78.7)	97.21	43.34
S322	Xiushan,Chongqing	CHQ	GroupD	310234782	46535217300	307096570	46064485500	99.27	96.47	0.4674	93.93	20.95	303 (77.99)	97.22	43.57
S323	Xiushan,Chongqing	CHQ	GroupD	303718718	45557807700	300611106	45091665900	99.46	96.97	0.4423	93.88	20.56	302 (77.37)	97.44	43.63
S324	Xiushan,Chongqing	CHQ	GroupD	307212316	46081847400	302992518	45448877700	99.24	96.5	0.5107	93.89	20.74	296 (75.7)	97.61	43.58
S325	Xiushan,Chongqing	CHQ	GroupD	303076498	45461474700	299213294	44881994100	99.32	96.76	0.4791	93.89	20.46	300 (77.14)	97.35	43.59
S326	Xiushan,Chongqing	CHQ	GroupD	305382648	45807397200	300799258	45119888700	99.42	96.56	0.4275	93.9	20.64	289 (72.4)	97.61	43.45
S327	Jiangjin,Chongqing	CHQ	GroupA	309716426	46457463900	306212120	45931818000	99.2	94.15	0.7288	85.38	20.62	315 (82.96)	97.02	43.51
S328	Jiangjin,Chongqing	CHQ	GroupA	305921474	45888221100	301726728	45259009200	99.49	95.04	0.8533	85.52	20.44	295 (77.17)	97.28	43.66
S329	Jiangjin,Chongqing	CHQ	GroupA	303506726	45526008900	299894016	44984102400	99.59	94.9	0.7185	84.9	20.28	301 (78.15)	97.36	43.56
S330	Jiangjin,Chongqing	CHQ	GroupD	298458810	44768821500	294848308	44227246200	99.81	97.01	0.5117	93.85	20.34	294 (74.4)	97.53	43.54
S331	Jiangjin,Chongqing	CHQ	GroupA	306742628	46011394200	303000584	45450087600	99.43	94.79	0.7856	84.61	20.69	300 (77.22)	97.36	43.63
S332	Jiangjin,Chongqing	CHQ	GroupD	314593756	47189063400	311412594	46711889100	99.46	96.47	0.5215	93.94	21.42	308 (79.51)	97.23	43.54
S333	Chishui,Guizhou	GUZ	GroupD	311197890	46679683500	306670368	46000555200	99.66	97.11	0.4887	93.93	21.18	287 (72.94)	97.62	43.58
S334	Chishui,Guizhou	GUZ	GroupD	305124810	45768721500	301444028	45216604200	99.61	96.78	0.4792	93.92	20.8	302 (77.69)	97.41	43.59
S335	Chishui,Guizhou	GUZ	GroupD	316871312	47530696800	313158350	46973752500	99.48	96.34	0.5095	94	21.58	305 (78.08)	97.34	43.46
S336	Chishui,Guizhou	GUZ	GroupD	307419280	46112892000	303146802	45472020300	99.56	96.63	0.5598	93.88	20.93	296 (75.48)	97.44	43.47
S337	Chishui,Guizhou	GUZ	GroupD	324115770	48617365500	302323742	45348561300	99.53	94.09	0.7743	93.96	21.32	235 (55.68)	98.19	42.83
S338	Chishui,Guizhou	GUZ	GroupD	309621322	46443198300	306004474	45900671100	99.83	96.68	0.5398	93.92	21.13	299 (75.5)	97.39	43.36
S339	Pingli,Shanxi	SHX	GroupC	289388084	43408212600	285771770	42865765500	99.46	94.65	0.5954	85.14	19.4	299 (76.21)	97.414	43.0525
S340	Pingli,Shanxi	SHX	GroupC	332521726	49878258900	327157660	49073649000	99.64	94.3	0.6754	85.11	22.23	292 (75.54)	97.567	43.024
S341	Pingli,Shanxi	SHX	GroupB	304051498	45607724700	300255104	45038265600	99.38	82.86	0.8954	80.03	20.53	294 (79.82)	97.36	43.26
S342	Ziyang,Shanxi	SHX	GroupD	332265624	49839843600	327673340	49151001000	99.82	96.89	0.4951	94.1	22.63	295 (73.98)	97.594	43.0515
S343	Ziyang,Shanxi	SHX	GroupD	315231304	47284695600	311500942	46725141300	99.56	96.62	0.466	94.02	21.35	303 (76.65)	97.351	43.1675
S344	Ziyang,Shanxi	SHX	GroupD	327142384	49071357600	321964176	48294626400	99.82	96.6	0.5216	94.06	22.21	290 (72.85)	97.624	43.005
S345	Ziyang,Shanxi	SHX	GroupD	323593840	48539076000	313865724	47079858600	99.67	95.18	0.583	94.03	21.86	270 (67.68)	97.539	42.595
S346	Ziyang,Shanxi	SHX	GroupD	277623360	41643504000	269743446	40461516900	99.62	97.46	0.005835	93.5951	18.8175	259(62.20)	98.241	43.1925
S347	Ziyang,Shanxi	SHX	GroupD	303698280	45554742000	300193780	45029067000	99.7	96.99	0.5168	93.95	20.61	307 (77.84)	98.024	42.947
S348	Nanzheng,Shanxi	SHX	GroupA	293368366	44005254900	290015992	43502398800	99.6	94.81	0.8285	84.76	19.69	303 (77.46)	97.337	43.277
S349	Nanzheng,Shanxi	SHX	GroupD	270425592	40563838800	265387382	39808107300	99.84	96.72	0.5432	93.66	18.29	286 (71.88)	97.477	42.8385
S350	Nanzheng,Shanxi	SHX	GroupD	273664760	41049714000	270323142	40548471300	99.7	97.08	0.475	93.72	18.49	304 (76.93)	97.344	43.1065
S351	Nanzheng,Shanxi	SHX	GroupD	305463540	45819531000	300348984	45052347600	99.65	97.19	0.6623	93.9	20.73	279 (67.93)	97.711	43.0705
S352	Nanzheng,Shanxi	SHX	GroupD	276474914	41471237100	273359502	41003925300	99.76	97.34	0.5006	93.76	18.65	305 (77.62)	97.312	43.156
S353	Nanzheng,Shanxi	SHX	GroupA	296110694	44416604100	292897054	43934558100	99.58	95.12	0.9114	85.21	19.89	292 (72.78)	97.476	43.4025
S354	Zhouzhi,Shanxi	SHX	GroupB	356466422	53469963300	328738962	49310844300	99.85	93.25	1.1266	83.43	23.09	230 (54.98)	98.115	42.296
S355	Zhouzhi,Shanxi	SHX	GroupA	292542214	43881332100	288812900	43321935000	99.61	95.17	1.0333	85.04	19.72	294 (74.59)	97.557	43.399
S356	Zhouzhi,Shanxi	SHX	GroupD	321451032	48217654800	317372554	47605883100	99.86	97.38	0.568	94.04	21.8	292 (72.85)	97.499	43.4305
S357	Kangxi,Gansu	GAS	GroupA	267039266	40055889900	264252962	39637944300	99.55	94.62	1.038	84.11	18.02	311 (80.95)	97.318	43.4125
S358	Kangxi,Gansu	GAS	GroupA	264101572	39615235800	260727992	39109198800	99.65	94.98	0.9289	83.97	17.81	297 (76.14)	97.494	43.274
S359	Xinyi,Guangdong	GUD	GroupD	280785394	42117809100	277371632	41605744800	99.75	84.1	0.311	94.2	19.37	286 (72.45)	97.383	42.914
S360	Xinyi,Guangdong	GUD	GroupD	326892482	49033872300	322796874	48419531100	99.68	96.86	0.4051	94.05	22.27	293 (72.67)	97.167	43.2495
S361	Xinyi,Guangdong	GUD	GroupD	303893528	45584029200	300029016	45004352400	99.73	95.98	0.3635	93.98	20.71	297 (74.51)	97.26	43.0065
S362	Xinyi,Guangdong	GUD	GroupD	475221238	71283185700	468961936	70344290400	99.78	74.92	0.4384	95.09	32.85	289 (77.56)	97.295	42.597
S363	Xinyi,Guangdong	GUD	GroupD	385648638	57847295700	381114152	57167122800	99.82	96.68	0.4561	94.33	26.13	304 (78.59)	97.572	42.9715
S364	Xinyi,Guangdong	GUD	GroupD	296243272	44436490800	291961972	43794295800	99.8	96.1	0.3433	93.9	20.18	282 (70.14)	97.546	42.857
S365	Guangning,Guangdong	GUD	GroupD	304056112	45608416800	299858880	44978832000	99.82	92.08	0.3068	94.13	20.7	291 (73.83)	97.66	42.77
S366	Guangning,Guangdong	GUD	GroupD	274384340	41157651000	270875394	40631309100	99.74	94.9	0.3063	93.76	18.65	288 (71.3)	97.379	42.8165
S367	Guangning,Guangdong	GUD	GroupD	283481796	42522269400	279737888	41960683200	99.7	89.6	0.304	94.09	19.36	285 (71.21)	97.693	42.7785
S368	Lianzhou,Guangdong	GUD	GroupD	300951956	45142793400	296565026	44484753900	99.83	91.38	0.3207	94.15	20.53	281 (69.42)	97.801	42.7305
S369	Lianzhou,Guangdong	GUD	GroupD	316002548	47400382200	310879276	46631891400	99.8	69.86	0.2903	94.73	21.97	280 (73.92)	97.864	42.837
S370	Lianzhou,Guangdong	GUD	GroupD	368919334	55337900100	364442216	54666332400	99.86	83.9	0.3342	94.68	25.32	291 (73.81)	97.524	42.596
S371	Lianzhou,Guangdong	GUD	GroupD	512339946	76850991900	504911588	75736738200	99.82	90.4	0.4778	94.87	34.78	289 (73.83)	97.609	42.7395
S372	Lianzhou,Guangdong	GUD	GroupD	292595080	43889262000	288877984	43331697600	99.42	92.46	0.2887	93.98	19.8	293 (74.37)	97.293	42.744
S373	Lianzhou,Guangdong	GUD	GroupD	390856142	58628421300	386481206	57972180900	99.51	96.32	0.3713	94.35	26.3	303 (76.43)	97.225	42.9575
S374	Renhua,Guangdong	GUD	GroupD	283964154	42594623100	281320834	42198125100	99.71	94.76	0.403	93.85	19.29	315 (79.6)	97.113	42.782
S375	Renhua,Guangdong	GUD	GroupD	349579966	52436994900	345337262	51800589300	99.89	92.48	0.3312	94.34	23.78	294 (73.33)	97.466	42.7465
S376	Renhua,Guangdong	GUD	GroupD	346855822	52028373300	341916458	51287468700	99.86	93.54	0.3226	94.31	23.55	290 (72.42)	97.527	42.7815
S377	Renhua,Guangdong	GUD	GroupD	312084630	46812694500	307605736	46140860400	99.31	72.8	0.2568	94.67	21.37	288 (75.86)	97.096	43.0155
S378	Renhua,Guangdong	GUD	GroupD	290770360	43615554000	287160250	43074037500	99.45	93.21	0.265	93.99	19.58	299 (75.9)	97.254	42.808
S379	Renhua,Guangdong	GUD	GroupD	309925414	46488812100	306219660	45932949000	99.56	96.14	0.3125	93.97	20.96	287 (71.22)	97.999	42.964
S380	Heping,Guangdong	GUD	GroupD	310582116	46587317400	306946760	46042014000	99.72	93.71	0.3323	94.09	21.09	292 (74.39)	97.383	42.745
S381	Heping,Guangdong	GUD	GroupD	273633600	41045040000	270632744	40594911600	99.72	95.3	0.3304	93.75	18.5	315 (81.49)	96.894	42.76
S382	Heping,Guangdong	GUD	GroupD	356150278	53422541700	351987252	52798087800	99.68	96.35	0.3954	94.2	24.18	295 (73.37)	97.399	42.966
S383	Jiaoling,Guangdong	GUD	GroupD	334825882	50223882300	330886252	49632937800	99.54	90.81	0.4058	94.29	22.76	298 (75.04)	97.238	42.6685
S384	Jiaoling,Guangdong	GUD	GroupD	269632874	40444931100	265830414	39874562100	99.52	77.92	0.2382	94.34	18.46	282 (72.6)	97.428	42.8365
S385	Jiaoling,Guangdong	GUD	GroupD	334078274	50111741100	329442724	49416408600	99.86	90.58	0.3248	94.36	22.8	291 (73.17)	97.622	42.86
S386	Jiaoling,Guangdong	GUD	GroupD	315880634	47382095100	311655888	46748383200	99.42	87.23	0.2814	94.38	21.36	293 (74.95)	97.409	42.7985
S387	Jiaoling,Guangdong	GUD	GroupD	331052760	49657914000	326466466	48969969900	99.46	90.47	0.2828	94.33	22.35	300 (78.59)	97.487	42.728
S388	Jiaoling,Guangdong	GUD	GroupD	295594846	44339226900	291521070	43728160500	99.33	90.53	0.3026	94.1	19.95	295 (77.77)	97.399	42.8615
S389	Luhe,Guangdong	GUD	GroupD	329427524	49414128600	323657144	48548571600	99.4	94.21	0.3368	94.15	22.18	285 (73.84)	97.718	42.834
S390	Luhe,Guangdong	GUD	GroupB	360644110	54096616500	355892214	53383832100	99.66	86.51	0.3983	85.38	23.99	295 (76.97)	97.948	42.939
S391	Luhe,Guangdong	GUD	GroupD	373500272	56025040800	368850206	55327530900	99.76	94.83	0.3367	94.38	25.26	299 (75.98)	98.175	42.9445
S392	Boluo,Guangdong	GUD	GroupD	373500272	56025040800	368850206	55327530900	99.76	94.83	0.3367	94.38	25.26	299 (75.98)	98.175	42.9445
S393	Boluo,Guangdong	GUD	GroupA	355385276	53307791400	349207398	52381109700	99.62	86.98	0.876	86.06	23.99	284 (72.66)	98.308	43.061
S394	Boluo,Guangdong	GUD	GroupD	317674448	47651167200	313316402	46997460300	99.68	94.76	0.408	94.09	21.56	294 (76.57)	98.112	42.991
S395	Pengzhou,Sichuan	SIC	GroupA	315356744	47303511600	307843458	46176518700	99.54	95.89	1.4659	85.0074	21.382	258 (62.51)	97.709	43.751
S396	Pengzhou,Sichuan	SIC	GroupA	368693208	55303981200	358218524	53732778600	99.16	94.72	1.2362	85.3233	24.7532	264 (65.49)	97.581	43.286
S397	Pengzhou,Sichuan	SIC	GroupA	277209190	41581378500	270926850	40639027500	99.49	95.54	1.2506	84.5263	18.7672	266 (67.44)	97.75	43.5415
S398	Beichuan,Sichuan	SIC	GroupA	291232276	43684841400	280862806	42129420900	99.63	95.23	0.9171	85.0869	19.5582	251 (61.23)	97.682	43.123
S399	Beichuan,Sichuan	SIC	GroupA	266664150	39999622500	259929170	38989375500	99.43	95.45	1.0819	84.3156	18.0157	269 (67.09)	97.997	43.454
S400	Beichuan,Sichuan	SIC	GroupA	359515226	53927283900	349091766	52363764900	99.6	96.03	1.0039	85.0827	24.3043	253 (61.71)	97.704	43.5355
S401	Beichuan,Sichuan	SIC	GroupA	308229088	46234363200	301275098	45191264700	99.61	95.56	0.9294	84.19	20.83	274 (68.65)	97.375	43.3895
S402	Beichuan,Sichuan	SIC	GroupA	462746846	69412026900	448297446	67244616900	99.51	95.92	1.4268	85.66	30.85	259 (63.76)	97.744	43.4395
S403	Beichuan,Sichuan	SIC	GroupA	334422568	50163385200	327224966	49083744900	99.47	95.33	1.3706	84.65	22.67	274 (69.23)	97.621	43.5775
S404	Xuanhan,Sichuan	SIC	GroupD	473006422	70950963300	461431790	69214768500	99.81	97.53	0.7755	94.55	32.22	266 (65.62)	97.78	43.296
S405	Xuanhan,Sichuan	SIC	GroupD	335745880	50361882000	327804828	49170724200	99.82	97.35	0.6037	94.09	22.81	273 (66.92)	97.699	43.2105
S406	Xuanhan,Sichuan	SIC	GroupD	261779478	39266921700	256547758	38482163700	99.77	97.22	0.4517	93.6	17.87	275 (68.25)	97.572	43.267
S407	Dazhu,Sichuan	SIC	GroupA	301228971	45184345644	291138776	43670816460	99.69	95.48	1.2977	84.64	20.53	257 (62.68)	97.676	43.32
S408	Dazhu,Sichuan	SIC	GroupA	317328446	47599266900	311356772	46703515800	99.42	95.47	0.9454	85.8	21.55	270 (67.17)	97.457	43.519
S409	Dazhu,Sichuan	SIC	GroupC	290148866	43522329900	282578438	42386765700	99.56	95.92	0.935	82.57	19.61	263 (65.1)	97.64	43.4475
S410	Dazhu,Sichuan	SIC	GroupA	277877498	41681624700	273295730	40994359500	99.58	95.55	1.0646	84.57	18.72	281 (70.24)	97.393	43.4925
S411	Dazhu,Sichuan	SIC	GroupA	323142186	48471327900	317019658	47552948700	99.72	95.76	1.1657	84.77	21.82	273 (67.94)	97.483	43.5585
S412	Dazhu,Sichuan	SIC	GroupA	288112392	43216858800	280932368	42139855200	99.69	95.34	1.2509	84.58	19.56	266 (64.46)	97.775	43.1845
S413	Qingzhen,Guizhou	GUZ	GroupA	302729750	45409462500	297105044	44565756600	99.27	94.96	1.1006	85.11	20.59	278 (70.34)	97.438	43.4795
S414	Qingzhen,Guizhou	GUZ	GroupA	309064880	46359732000	303121538	45468230700	99.26	95.45	0.7927	85.37	20.86	268 (65.93)	97.609	43.499
S415	Qingzhen,Guizhou	GUZ	GroupA	278303444	41745516600	272902304	40935345600	99.59	95.25	1.4641	83.93	18.85	282 (71.25)	97.498	43.6005
S416	Sandu,Guizhou	GUZ	GroupA	314797272	47219590800	309875904	46481385600	99.4	95.34	1.1071	85.5	21.36	279 (70.5)	98.014	43.644
S417	Sandu,Guizhou	GUZ	GroupA	310376886	46556532900	306140290	45921043500	99.2	95.04	0.7459	84.98	20.94	281 (70.39)	97.9	43.5485
S418	Sandu,Guizhou	GUZ	GroupA	267073716	40061057400	262273192	39340978800	99.24	95.18	0.9995	84.37	18	282 (70.33)	97.366	43.626
S419	Liping,Guizhou	GUZ	GroupD	291838914	43775837100	285868258	42880238700	99.7	97.15	0.5124	93.86	19.82	283 (69.32)	97.407	43.2075
S420	Liping,Guizhou	GUZ	GroupD	297622904	44643435600	286440792	42966118800	99.77	97.13	0.5587	93.8	20.04	253 (60.9)	97.778	43.1795
S421	Liping,Guizhou	GUZ	GroupD	326325316	48948797400	318386662	47757999300	99.48	97.27	0.5195	94.02	22.08	265 (64.26)	97.755	43.4845
S422	Liping,Guizhou	GUZ	GroupD	287570610	43135591500	281913096	42286964400	99.81	97.39	0.4378	93.82	19.52	285 (70.26)	97.099	43.282
S423	Liping,Guizhou	GUZ	GroupD	333054110	49958116500	314607406	47191110900	99.71	97.14	0.8635	93.96	22.13	248 (59.07)	97.955	43.092
S424	Liping,Guizhou	GUZ	GroupD	281237558	42185633700	274819836	41222975400	99.8	97.47	0.5805	93.65	19.11	272 (64.97)	97.595	43.248
S425	Tianzhu,Guizhou	GUZ	GroupD	313625436	47043815400	305433520	45815028000	99.62	97.3	0.6382	93.95	21.31	263 (63.36)	97.609	43.3355
S426	Tianzhu,Guizhou	GUZ	GroupD	292469662	43870449300	286325618	42948842700	99.6	97.25	0.4539	93.84	19.93	270 (65.89)	97.468	43.4975
S427	Tianzhu,Guizhou	GUZ	GroupD	283878686	42581802900	276131284	41419692600	99.57	97.22	0.4881	93.73	19.27	261 (64.06)	97.744	43.338
S428	Huangping,Guizhou	GUZ	GroupA	327745972	49161895800	286797802	43019670300	99.44	93.49	1.577	84.81	20.42	216 (49.32)	97.93	42.62
S429	Huangping,Guizhou	GUZ	GroupA	352358746	52853811900	339818482	50972772300	99.49	95.71	1.0326	84.22	23.74	251 (61.37)	98.036	43.196
S430	Huangping,Guizhou	GUZ	GroupA	297406124	44610918600	291026640	43653996000	99.46	95.13	0.9904	84.45	20.17	274 (67.5)	97.868	43.295
S431	Nandan,Guangxi	GUX	GroupA	279221580	41883237000	232254104	34838115600	99.65	94.27	1.8438	84.12	16.53	210 (46.91)	98.377	42.078
S432	Nandan,Guangxi	GUX	GroupA	287413320	43111998000	282044672	42306700800	99.43	95.45	1.1045	84.67	19.37	277 (68.54)	97.702	43.544
Notes: insert size is shown as mean (standard deviation) based on mapped paired-end reads.
