# Supplementary material for: Cutting through the clones: genomic strategies for core collection development in moso bamboo
Source: BMC Genomics. 2026 Jan 20;27:97. doi: 10.1186/s12864-026-12548-7 (PMC12837288; doi:10.1186/s12864-026-12548-7)
Supplement: Supplementary file 2 — Supplementary Material 2. [file 12864_2026_12548_MOESM2_ESM.xlsx]

## Sheet: TableS2
Table S2 Statistics of SNP numbers and variation rates for each chromosome.
Chromosome	Length (bp)	SNP number	Variant’s rate (bp/SNP)
1	29393643	810028	36
2	45530765	1339257	33
3	103881109	3502122	29
4	63624372	2035931	31
5	55715837	1822528	30
6	77743242	2569395	30
7	64081027	2133213	30
8	79898979	2546609	31
9	65709403	2220579	29
10	57248354	1862140	30
11	44603463	1474600	30
12	50795940	1633742	31
13	137299170	4439046	30
14	108238415	3614907	29
15	103306719	3625134	28
16	121622346	4173842	29
17	100753730	3379621	29
18	49564831	1699497	29
19	30060168	925082	32
20	53830895	1723946	31
21	114306658	3885287	29
22	60531284	1928992	31
23	87068002	2740316	31
24	72468335	2344504	30
Total	1777276687	58430318	30
