# Supplementary material for: Cutting through the clones: genomic strategies for core collection development in moso bamboo
Source: BMC Genomics. 2026 Jan 20;27:97. doi: 10.1186/s12864-026-12548-7 (PMC12837288; doi:10.1186/s12864-026-12548-7)
Supplement: Supplementary file 3 — Supplementary Material 3. [file 12864_2026_12548_MOESM3_ESM.xlsx]

## Sheet: TableS3
Table S3 SNPs in different genomic regions.
Genomic Regions	Functional Annotation	Putative Impact	SNP count	Percentage(%)
Intergenic	-	-	52641778	68.621
UTR	-	-	436146	0.568
Intron	splice site acceptor	high	3623	0.005
	splice site donor	high	3109	0.004
	other	-	4432847	5.779
Exon	non-synonymous coding	moderate	587874	0.766
	synonymous coding	low	412461	0.538
	stop gained	high	17888	0.023
	stop lost	high	5120	0.007
	start lost	high	1681	0.002
	other	-	1980	0.002
