# Supplementary material for: Cutting through the clones: genomic strategies for core collection development in moso bamboo
Source: BMC Genomics. 2026 Jan 20;27:97. doi: 10.1186/s12864-026-12548-7 (PMC12837288; doi:10.1186/s12864-026-12548-7)
Supplement: Supplementary file 4 — Supplementary Material 4. [file 12864_2026_12548_MOESM4_ESM.xlsx]

## Sheet: TableS4
Table S4 Statistical summary of sample phenotypic traits.
Sample ID	Areas	Abbreviation of areas	Assigned phylogenetic groups	DBH/cm	BD/cm	TCH/m	TNN/nodes	HFB/m	NNFB/nodes	IL/cm	CW/m	ACWTB/cm	AWTH/cm	CCD/cm	LA/cm²	LL/cm	LW/cm	LT/cm
S23	Huoshan,Anhui	ANH	GroupD	11.4	14.3	17.05	71	7.3	28	25.6	2.53333	19.4875	10.22	90.245	12.2525	11.4088	1.55333	1.55722
S26	Dehua,Fujian	FUJ	GroupD	10.9	12.5	17.3	73	8.25	32	25.5	2.53333	18.2	11.3075	83.42	7.38517	8.64867	1.275	1.42167
S28	Dehua,Fujian	FUJ	GroupD	11.6	13	17.5	62	9	31	25	2.11667	20.905	12.0775	89.28	11.0168	9.86117	1.5735	1.46778
S31	Yongan,Fujian	FUJ	GroupD	8.1	9.1	11.93	52	7.43	32	22.5	1.33333	12.565	7.695	63.74	7.9885	8.81733	1.2875	1.42778
S32	Yongan,Fujian	FUJ	GroupD	8.4	10.1	13.64	56	5.5	26	21.5	2.23333	14.0325	8.31	64.835	13.755	10.9807	1.85317	1.49944
S33	Yongan,Fujian	FUJ	GroupD	9.4	10.7	11.9	45	5.2	23	24	1.96667	14.215	8.7575	80.63	11.728	10.3718	1.59875	1.46583
S36	Yongan,Fujian	FUJ	GroupD	11.1	13.7	16	69	5.8	28	18.5	2.33333	16.32	10.49	85.97	9.219	9.8795	1.367	1.31056
S37	Wuyishan,Fujian	FUJ	GroupD	12	13.4	16.3	67	7.55	29	25	2.4	18.48	12.43	93.435	12.0722	11.2653	1.53583	1.30833
S40	Jianyang,Fujian	FUJ	GroupD	12	13.9	20.2	67	10.4	31	27	2.41667	18.6475	12.07	92.435	9.2125	9.45917	1.441	1.32778
S43	Jianou,Fujian	FUJ	GroupD	12.4	13.75	19.7	66	9.9	32	27	2	19.2625	10.8125	97.48	9.46233	9.6985	1.4415	1.22444
S44	Jianou,Fujian	FUJ	GroupD	12.7	14.2	18.75	72	8.8	32	26	2.39	19.5425	11.4825	102.08	8.853	9.1695	1.39367	1.31056
S48	Jianou,Fujian	FUJ	GroupD	11.5	14.1	18.3	71	5.75	24	24.5	2.8	16.47	11.16	92.905	8.96583	9.4135	1.37233	1.27778
S50	Jiaocheng,Fujian	FUJ	GroupD	11.6	13.9	14.3	45	8.4	30	26	2.06667	18.265	10.7825	88.69	15.2363	12.1952	1.9085	1.45167
S51	Jiaocheng,Fujian	FUJ	GroupD	12.5	13.85	16.7	57	10.02	33	26	2.6	18.7025	11.6225	98.3	8.4845	9.361	1.32583	1.25833
S56	Nanzhao,Henan	HEN	GroupA	8.4	9.1	14.2	54	6.95	23	28	1.96667	13.69	8.875	65.31	11.1608	9.8645	1.6625	1.49333
S86	Zizhong,Sichun	SIC	GroupD	11.85	12.75	15.1	64	6.48	27	24.2	2.28667	17.68	9.23	85.78	11.2628	10.4493	1.52683	1.22056
S90	Yiliang,Yunan	YUN	GroupD	10.55	11.6	17.3	63	7.42	24	25.9	2.16667	20.44	12.5025	79.605	10.4132	10.3443	1.44483	1.535
S101	Xingan,Guangxi	GUX	GroupD	11.2	12.6	16.4	68	8.28	29	25.3	2.51333	16.3825	10.44	88.115	7.60867	8.0955	1.36717	1.225
S102	Xingan,Guangxi	GUX	GroupD	9.35	10.5	15.7	65	6.68	25	24.7	2.55	15.27	10.345	70.635	7.08467	7.7385	1.34083	1.09222
S103	Ziyuan,Guangxi	GUX	GroupD	9.8	11.2	15	70	6.9	28	22.8	1.86	15.4425	11.665	75.265	6.86083	7.46017	1.34933	1.23389
S111	Sanjiang,Guangxi	GUX	GroupD	10.8	12	17.25	67	9.14	32	23.8	2.20333	10.6275	14.2175	87.505	8.79583	9.24033	1.35633	1.33556
S112	Rongan,Guangxi	GUX	GroupD	9.3	10.25	12.8	47	6.39	24	24.9	1.98	13.3225	9.3975	71.47	10.6718	9.944	1.53233	1.145
S114	Rongan,Guangxi	GUX	GroupD	10.75	11.35	16.8	65	9	28	26.4	2.51667	15.2825	10.39	83.35	8.45483	8.92483	1.345	1.21278
S117	Rongan,Guangxi	GUX	GroupD	11.2	12.15	17.8	64	8.83	30	25.9	2.43333	15.4725	10.66	89.53	9.829	9.4295	1.53133	1.51333
S119	Pingjiang,Hunan	HUN	GroupD	11.4	12.8	14.5	67	7.12	30	22.9	1.8	13.6125	9.8475	90.27	8.2725	9.245	1.29367	1.21111
S125	Taojiang,Hunan	HUN	GroupD	11.2	12.4	15.9	66	5.03	22	25.5	2.39667	15.555	11.1575	87.285	8.88167	9.49483	1.337	1.39444
S127	Taojiang,Hunan	HUN	GroupD	10.2	11.15	15	63	4.98	23	21.2	2.24	15.1275	7.8575	82.11	8.935	9.5	1.33683	1.31278
S128	Taojiang,Hunan	HUN	GroupD	9.8	11.6	13.2	55	3.56	17	24.2	2.6	17.51	10.8075	76.755	11.4085	10.6023	1.54917	1.39278
S129	Nandan,Guangxi	GUX	GroupB	10.2	10.6	20.5	66	11.65	29	31.8	2.06667	17.105	10.83	79.255	9.69371	9.43436	1.49257	1.37333
S132	Taoyuan,Hunan	HUN	GroupD	10.3	11.15	14.1	55	6.41	22	26.7	2.38	17.915	10.6425	80.15	7.35367	8.89183	1.16933	1.12611
S133	Taoyuan,Hunan	HUN	GroupD	10.4	11.7	16.2	60	7.24	27	24.3	2.64667	16.65	10.6075	78.36	10.7093	10.3012	1.496	1.40333
S134	Taoyuan,Hunan	HUN	GroupD	9.35	12.1	15.1	60	6.5	25	23.2	2.3	17.4275	10.5125	72.225	9.569	9.6595	1.42317	1.43444
S140	Xiangtan,Hunan	HUN	GroupD	9.4	10.2	14.2	55	6.2	22	26.2	2.26	16.33	10.065	68.985	12.5942	10.8547	1.649	1.35333
S142	Hengyang,Hunan	HUN	GroupD	10.2	11.65	15.4	69	6.88	27	23.8	2.93333	16.755	10.0975	79.043	9.00783	9.21867	1.3905	1.00056
S144	Hengyang,Hunan	HUN	GroupD	10.3	13	16.8	68	8.05	29	27	2.06667	16.96	11.645	87.155	9.73083	9.29983	1.479	1.09278
S146	Hengyang,Hunan	HUN	GroupD	9.7	12.2	14.4	64	5.38	25	22.3	2.26667	14.8775	10.3325	80.855	8.48387	9.281	1.27425	1.20444
S157	Shuangpai,Hunan	HUN	GroupD	11.9	14.7	17.6	72	9.75	34	22	2.06667	19.4	11.7825	92.145	10.4443	9.8995	1.5145	0.995
S159	Shuangpai,Hunan	HUN	GroupD	10.35	12	16.9	62	9.24	34	22.5	1.96667	17.1475	11.2475	80.645	9.44183	9.77467	1.35833	1.01889
S161	Yanling,Hunan	HUN	GroupD	10.9	12.1	15.6	67	7.15	25	23	1.9	16.1875	10.925	84.755	11.15	10.4555	1.47417	0.981667
S164	Yanling,Hunan	HUN	GroupD	11	13.3	16.6	66	10.15	36	26	1.86667	20.8875	12.18	84.98	9.7255	9.62575	1.4315	1.20389
S167	Wanli,Jiangxi	JIX	GroupD	10.2	11	12.6	45	7.15	27	22.5	1.92	16.5675	10.21	80.81	8.16033	9.7575	1.15117	1.26111
S169	Wanli,Jiangxi	JIX	GroupD	10.6	11.1	16.1	67	8.25	29	24.5	1.69	16.4925	9.75	86.815	12.3898	10.965	1.58683	1.38056
S175	Lushan,Jiangxi	JIX	GroupD	9.75	10.9	13.8	58	4.66	21	22.1	2.36667	15.92	9.5725	78.115	11.2295	10.6008	1.45817	1.51056
S185	Anfu,Jiangxi	JIX	GroupD	10.45	11.55	16.8	70	8.92	31	23.8	1.6	17.975	11.5125	80.73	8.847	9.52067	1.31083	1.29333
S193	Guangxin,Jiangxi	JIX	GroupD	10.4	11.5	16.3	61	8.22	31	21	2.16667	16.4475	10.5175	80.045	11.7747	10.8097	1.5305	0.934444
S194	Guangxin,Jiangxi	JIX	GroupD	10.2	11.8	11.3	45	6.7	25	28	2.36667	17.625	10.08	78.585	12.22	11.0057	1.57067	1.87611
S199	Yihuang,Jiangxi	JIX	GroupD	10.7	12.7	16	62	8.85	30	25.5	2	16.52	10.83	83.81	12.2812	11.0303	1.57383	1.08167
S201	Yihuang,Jiangxi	JIX	GroupD	9.9	11.15	16.8	69	8.3	29	25.5	1.63333	16.3725	10.2225	77.73	11.7863	10.588	1.61417	1.14889
S215	Fenghua,Zhejiang	ZHJ	GroupD	11.5	12.6	16.8	75	6.27	26	24.3	2.88	16.36	9.9575	92.03	10.4355	10.176	1.47533	1.48778
S216	Fenghua,Zhejiang	ZHJ	GroupD	11.55	14.15	16.84	71	8.2	32	22.9	2.23	18.965	10.9475	91.445	9.58666	9.62977	1.4323	1.36833
S217	Fenghua,Zhejiang	ZHJ	GroupD	8.75	9.2	14.2	60	8.61	30	27.2	1.82667	16.43	7.7125	70.17	8.3525	9.35375	1.2585	1.305
S233	Longyou,Zhejiang	ZHJ	GroupD	9.75	11.7	15.9	68	7.2	30	20.5	2.41333	15.3775	9.465	76.06	11.107	10.2732	1.56133	1.34222
S241	Yixing,Jiangsu	JIS	GroupD	10.1	11.8	15.8	69	9.35	33	25	1.86667	16.7775	9.015	82.475	5.15383	6.51117	1.15267	1.03833
S246	Yixing,Jiangsu	JIS	GroupD	9.2	10.7	13.1	64	5.47	25	21.5	2.9	15.205	9.725	73.805	10.3667	9.80167	1.43083	1.11167
S258	Zhuji,Zhejiang	ZHJ	GroupD	11.4	13.3	15.4	70	5.6	26	21.5	2.3	15.78	10.185	92.335	10.7045	10.058	1.5185	0.972222
S259	Zhuji,Zhejiang	ZHJ	GroupD	8.7	9.6	14.1	62	7.1	25	26	1.6	14	9.2225	67.32	9.38433	8.9315	1.50533	1.10889
S262	Chunan,Zhejiang	ZHJ	GroupD	11.45	14.5	17.8	73	9.7	35	21	2.73333	18.29	11.4375	88.855	12.1498	10.4728	1.6725	1.09
S268	Chibi,Hubei	HUB	GroupD	10.1	13.1	15.4	70	6.8	30	20	1.9	18.05	9.9125	77.905	11.1368	10.5642	1.48683	1.32544
S273	Chibi,Hubei	HUB	GroupD	10.6	12.1	13.8	44	7.15	26	25	2.06667	17.825	10.7775	82.39	9.3695	9.94133	1.30517	1.21111
S281	Huangmei,Hubei	HUB	GroupD	11.9	13.6	18	67	8.8	31	25.5	2.3	16.395	10.2725	96.25	14.7863	11.9058	1.7095	1.35389
S288	Jingshan,Hubei	HUB	GroupD	8.65	10.1	13.2	58	5.48	25	20.5	2.36667	14.355	9.095	62.27	9.17383	9.27383	1.37933	1.44389
S304	Zhushan,Hubei	HUB	GroupA	5.5	6.6	10.65	53	5.7	24	25.7	1.32667	12.2975	6.21	40.865	9.12167	9.25167	1.45017	1.40556
S313	Liangping,Chongqing	CHQ	GroupA	9.7	10.8	17.6	62	9.8	30	27	2.58333	16.245	10.5175	75.25	13.1795	10.8707	1.77117	1.49444
S337	Chishui,Guizhou	GUZ	GroupD	10.35	13	14	56	7.1	31	19.3	1.8	18.3825	10.8075	80.155	11.4882	10.4177	1.5615	1.29167
S341	Pingli,Shanxi	SHX	GroupB	6.7	6.9	13.8	57	5.7	20	28.4	2.33333	12.445	6.475	54.085	14.634	11.0515	1.994	1.53611
S371	Lianzhou,Guangdong	GUD	GroupD	10.9	13.1	18.1	67	9.1	31	25	1.96667	18.0375	9.9575	86.09	9.12402	9.65752	1.35522	1.40556
S395	Pengzhou,Sichuan	SIC	GroupA	10.55	11.65	19.6	62	11.3	29	27	2.8	18.005	11.1975	80.44	11.8422	10.5091	1.70904	1.35778
S396	Pengzhou,Sichuan	SIC	GroupA	11	12.2	19.2	67	11.3	33	26	2.03333	18.1775	9.7875	88	10.56	10.1678	1.55842	1.29944
S398	Beichuan,Sichuan	SIC	GroupA	10.5	11.75	17.3	68	7.6	25	27	3	18.9275	10.365	82.41	12.8317	10.8762	1.68633	1.22722
S400	Beichuan,Sichuan	SIC	GroupA	10	10.95	16.6	58	9.35	29	26	2.8	17.5725	9.34	78.27	12.7687	11.1774	1.68593	1.21556
S402	Beichuan,Sichuan	SIC	GroupA	10	11.7	15.4	57	5.9	24	23.8	2.5	15.9625	10.2675	76.175	13.0867	10.9186	1.75	1.19722
S404	Xuanhan,Sichuan	SIC	GroupD	12.4	14.6	19.6	63	9.9	30	26.1	2.26667	19.865	12.285	96.825	14.4932	11.677	1.76955	1.26889
S405	Xuanhan,Sichuan	SIC	GroupD	13.1	15.7	21	70	11.5	36	23.3	2.16667	19.3925	10.2475	106.755	11.6066	10.2525	1.60028	1.25278
S407	Dazhu,Sichuan	SIC	GroupA	8.4	9.3	15.5	62	5.4	23	24.3	2.45	16.4425	8.0775	65.785	11.2818	10.5264	1.55735	1.40722
S414	Qingzhen,Guizhou	GUZ	GroupA	10.85	11.4	19.2	66	10.05	30	25	2.86667	15.8975	9.4525	88.46	10.7758	10.4061	1.53478	1.30556
S420	Liping,Guizhou	GUZ	GroupD	10.5	12.2	18.6	65	8.2	28	24.4	2.53333	16.6825	10.245	82.825	9.85228	10.1579	1.40162	1.30333
S421	Liping,Guizhou	GUZ	GroupD	10.8	12.1	18.5	69	8.5	27	25.5	2.46667	17.445	10.405	82.37	10.5194	10.1892	1.47925	1.28833
S423	Liping,Guizhou	GUZ	GroupD	10.35	11.95	16	61	6.15	24	25.5	2.73333	19.2225	10.8225	75.585	7.99138	8.53285	1.35342	1.17833
S425	Tianzhu,Guizhou	GUZ	GroupD	9.3	11.6	15.8	66	8.85	32	23.5	1.9	15.4725	8.8425	73.47	10.087	9.90758	1.46982	1.395
S426	Tianzhu,Guizhou	GUZ	GroupD	10.05	11.5	16.8	65	7.85	29	22.5	1.96667	17.1975	9.8925	79.795	10.0694	9.95675	1.45328	1.32
S427	Tianzhu,Guizhou	GUZ	GroupD	10.55	12.8	17.4	65	8.3	29	25	1.96667	16.4075	9.2425	83.62	8.56692	9.11023	1.36478	1.29056
S428	Huangping,Guizhou	GUZ	GroupA	6.1	9.6	9.2	41	3.1	15	23.5	2.1	9.9175	5.565	48.015	9.12371	9.2885	1.50127	1.22444
S429	Huangping,Guizhou	GUZ	GroupA	6.3	6.18	9.5	25	4.2	15	31.6	2.03333	10.9725	6.55	49.315	15.0843	11.7931	1.85285	1.13944
S431	Nandan,Guangxi	GUX	GroupA	9.7	11.2	15.2	65	8.1	31	23	2.46667	14.935	8.53	75.585	12.4408	10.6548	1.72096	1.41667
DBH: Diameter at breast height; BD: Basal diameter; TCH: Total culm height; TNN: Total number of nodes; HFB: Height to the first branch; NNFB: Number of nodes below the first branch; IL: Internode length; CW: Crown width; ACWTB: Average culm base wall thickness; AWTH: Average wall thickness at breast height; CCD: Culm cavity diameter; LT: Leaf thickness; LA: Leaf area; LL: Leaf length; LW: Leaf w…
