# Supplementary material for: Cutting through the clones: genomic strategies for core collection development in moso bamboo
Source: BMC Genomics. 2026 Jan 20;27:97. doi: 10.1186/s12864-026-12548-7 (PMC12837288; doi:10.1186/s12864-026-12548-7)
Supplement: Supplementary file 5 — Supplementary Material 5. [file 12864_2026_12548_MOESM5_ESM.xlsx]

## Sheet: TableS5
Table S5 Basic information and t-test in traits of the original and core collections.
Traits	Collection	Max	Min	Mean	CV	t-test
DBH	Original	13.4	5.45	10.113	0.15	0.292
	Core	13.1	5.5	10.296	0.136
BD	Original	16	5.6	11.646	0.156	0.857
	Core	15.7	6.18	11.828	0.147
TCH	Original	22.8	8.8	15.497	0.147	1.372
	Core	21	9.2	15.887	0.148
TNN	Original	75	31	61.184	0.128	1.089
	Core	75	25	62.298	0.137
HFB	Original	13.75	3	7.168	0.246	2.059
	Core	11.65	3.1	7.624	0.241
NNFB	Original	37	14	26.945	0.147	1.541
	Core	36	15	27.738	0.155
IL	Original	34	14.4	24.381	0.122	0.504
	Core	31.8	18.5	24.533	0.096
CW	Original	3.6	1.167	2.277	0.151	0.849
	Core	3	1.327	2.24	0.161
ACWTB	Original	24.448	6.14	16.324	0.155	0.887
	Core	20.905	7.918	16.569	0.133
AWTH	Original	18.175	5.378	10.019	0.153	0.763
	Core	14.218	5.565	10.155	0.143
CCD	Original	116.15	39.46	79.11	0.167	1.077
	Core	106.755	40.865	80.656	0.142
LA	Original	18.724	4.87	10.422	0.199	0.638
	Core	15.236	5.154	10.406	0.192
LL	Original	13.698	6.718	10.016	0.103	0.523
	Core	12.195	6.511	9.953	0.097
LW	Original	1.948	1.022	1.475	0.109	0.819
	Core	1.994	1.151	1.492	0.112
LT	Original	1.991	0.863	1.286	0.123	0.389
	Core	1.876	0.894	1.294	0.124
DBH: Diameter at breast height; BD: Basal diameter; TCH: Total culm height; TNN: Total number of nodes; HFB: Height to the first branch; NNFB: Number of nodes below the first branch; IL: Internode length; CW: Crown width; ACWTB: Average culm base wall thickness; AWTH: Average wall thickness at breast height; CCD: Culm cavity diameter; LT: Leaf thickness; LA: Leaf area; LL: Leaf length; LW: Leaf w…
